# Supplementary material for: Experimental evidence of gradual size‐dependent shifts in body size and growth of fish in response to warming
Source: Glob Chang Biol. 2019 Apr 29;25(7):2285–95. doi: 10.1111/gcb.14637 (PMC6850025; doi:10.1111/gcb.14637)
Supplement: Supplementary file 1 [file GCB-25-2285-s001.zip]

Archive with 3 entries (3 files):
- gcb14637-sup-0001-Supinfo1.docx
- gcb14637-sup-0002-Supinfo2.csv
- Rscript_Temp_opt_Huss_etal_2019.txt
