# Supplementary material for: Experimental evidence of gradual size‐dependent shifts in body size and growth of fish in response to warming
Source: Glob Chang Biol. 2019 Apr 29;25(7):2285–95. doi: 10.1111/gcb.14637 (PMC6850025; doi:10.1111/gcb.14637)
Supplement: Supplementary file 1 [file GCB-25-2285-s001.zip › gcb14637-sup-0002-Supinfo2.csv]

Area	Lokal	År	Mån	Dag	Mättyp	Vertikal	Medelvärde	Latitud	Longitud
Biotestsjön	Biotestsjö nordost	1986	5	1	Vattentemperatur	0.3m	13.76	60 25.91	18 11.95
Biotestsjön	Biotestsjö nordost	1986	5	2	Vattentemperatur	0.3m	14.88	60 25.91	18 11.95
Biotestsjön	Biotestsjö nordost	1986	5	3	Vattentemperatur	0.3m	14.82	60 25.91	18 11.95
Biotestsjön	Biotestsjö nordost	1986	5	4	Vattentemperatur	0.3m	12.56	60 25.91	18 11.95
Biotestsjön	Biotestsjö nordost	1986	5	5	Vattentemperatur	0.3m	11.22	60 25.91	18 11.95
Biotestsjön	Biotestsjö nordost	1986	5	6	Vattentemperatur	0.3m	11.69	60 25.91	18 11.95
Biotestsjön	Biotestsjö nordost	1986	5	7	Vattentemperatur	0.3m	12.03	60 25.91	18 11.95
Biotestsjön	Biotestsjö nordost	1986	5	8	Vattentemperatur	0.3m	10.49	60 25.91	18 11.95
Biotestsjön	Biotestsjö nordost	1986	5	9	Vattentemperatur	0.3m	10.63	60 25.91	18 11.95
Biotestsjön	Biotestsjö nordost	1986	5	10	Vattentemperatur	0.3m	11.15	60 25.91	18 11.95
Biotestsjön	Biotestsjö nordost	1986	5	11	Vattentemperatur	0.3m	9.85	60 25.91	18 11.95
Biotestsjön	Biotestsjö nordost	1986	5	12	Vattentemperatur	0.3m	10.41	60 25.91	18 11.95
Biotestsjön	Biotestsjö nordost	1986	5	13	Vattentemperatur	0.3m	10.76	60 25.91	18 11.95
Biotestsjön	Biotestsjö nordost	1986	5	14	Vattentemperatur	0.3m	11.91	60 25.91	18 11.95
Biotestsjön	Biotestsjö nordost	1986	5	15	Vattentemperatur	0.3m	12.85	60 25.91	18 11.95
Biotestsjön	Biotestsjö nordost	1986	5	16	Vattentemperatur	0.3m	13.2	60 25.91	18 11.95
Biotestsjön	Biotestsjö nordost	1986	5	17	Vattentemperatur	0.3m	12.44	60 25.91	18 11.95
Biotestsjön	Biotestsjö nordost	1986	5	18	Vattentemperatur	0.3m	9.89	60 25.91	18 11.95
Biotestsjön	Biotestsjö nordost	1986	5	19	Vattentemperatur	0.3m	12.33	60 25.91	18 11.95
Biotestsjön	Biotestsjö nordost	1986	5	20	Vattentemperatur	0.3m	14.48	60 25.91	18 11.95
Biotestsjön	Biotestsjö nordost	1986	5	21	Vattentemperatur	0.3m	15.48	60 25.91	18 11.95
Biotestsjön	Biotestsjö nordost	1986	5	22	Vattentemperatur	0.3m	15.63	60 25.91	18 11.95
Biotestsjön	Biotestsjö nordost	1986	6	1	Vattentemperatur	0.3m	17.43	60 25.91	18 11.95
Biotestsjön	Biotestsjö nordost	1986	6	2	Vattentemperatur	0.3m	17.97	60 25.91	18 11.95
Biotestsjön	Biotestsjö nordost	1986	6	3	Vattentemperatur	0.3m	17.99	60 25.91	18 11.95
Biotestsjön	Biotestsjö nordost	1986	6	4	Vattentemperatur	0.3m	17	60 25.91	18 11.95
Biotestsjön	Biotestsjö nordost	1986	6	5	Vattentemperatur	0.3m	16.43	60 25.91	18 11.95
Biotestsjön	Biotestsjö nordost	1986	6	6	Vattentemperatur	0.3m	17.06	60 25.91	18 11.95
Biotestsjön	Biotestsjö nordost	1986	6	7	Vattentemperatur	0.3m	16.75	60 25.91	18 11.95
Biotestsjön	Biotestsjö nordost	1986	6	8	Vattentemperatur	0.3m	16.95	60 25.91	18 11.95
Biotestsjön	Biotestsjö nordost	1986	6	9	Vattentemperatur	0.3m	15.59	60 25.91	18 11.95
Biotestsjön	Biotestsjö nordost	1986	6	10	Vattentemperatur	0.3m	14.38	60 25.91	18 11.95
Biotestsjön	Biotestsjö nordost	1986	6	11	Vattentemperatur	0.3m	14.49	60 25.91	18 11.95
Biotestsjön	Biotestsjö nordost	1986	6	12	Vattentemperatur	0.3m	15.19	60 25.91	18 11.95
Biotestsjön	Biotestsjö nordost	1986	6	13	Vattentemperatur	0.3m	15.4	60 25.91	18 11.95
Biotestsjön	Biotestsjö nordost	1986	6	14	Vattentemperatur	0.3m	16.43	60 25.91	18 11.95
Biotestsjön	Biotestsjö nordost	1986	6	15	Vattentemperatur	0.3m	16.74	60 25.91	18 11.95
Biotestsjön	Biotestsjö nordost	1986	6	16	Vattentemperatur	0.3m	19.33	60 25.91	18 11.95
Biotestsjön	Biotestsjö nordost	1986	6	17	Vattentemperatur	0.3m	21.08	60 25.91	18 11.95
Biotestsjön	Biotestsjö nordost	1986	6	18	Vattentemperatur	0.3m	19.85	60 25.91	18 11.95
Biotestsjön	Biotestsjö nordost	1986	6	19	Vattentemperatur	0.3m	19.43	60 25.91	18 11.95
Biotestsjön	Biotestsjö nordost	1986	6	20	Vattentemperatur	0.3m	18.32	60 25.91	18 11.95
Biotestsjön	Biotestsjö nordost	1986	6	21	Vattentemperatur	0.3m	17.88	60 25.91	18 11.95
Biotestsjön	Biotestsjö nordost	1986	6	22	Vattentemperatur	0.3m	19.59	60 25.91	18 11.95
Biotestsjön	Biotestsjö nordost	1986	6	23	Vattentemperatur	0.3m	21.41	60 25.91	18 11.95
Biotestsjön	Biotestsjö nordost	1986	6	24	Vattentemperatur	0.3m	22.55	60 25.91	18 11.95
Biotestsjön	Biotestsjö nordost	1986	6	25	Vattentemperatur	0.3m	22.35	60 25.91	18 11.95
Biotestsjön	Biotestsjö nordost	1986	6	26	Vattentemperatur	0.3m	22.85	60 25.91	18 11.95
Biotestsjön	Biotestsjö nordost	1986	6	27	Vattentemperatur	0.3m	24.06	60 25.91	18 11.95
Biotestsjön	Biotestsjö nordost	1986	6	28	Vattentemperatur	0.3m	24.06	60 25.91	18 11.95
Biotestsjön	Biotestsjö nordost	1986	6	29	Vattentemperatur	0.3m	23.54	60 25.91	18 11.95
Biotestsjön	Biotestsjö nordost	1986	6	30	Vattentemperatur	0.3m	24.26	60 25.91	18 11.95
Biotestsjön	Biotestsjö nordost	1986	7	1	Vattentemperatur	0.3m	24.82	60 25.91	18 11.95
Biotestsjön	Biotestsjö nordost	1986	7	2	Vattentemperatur	0.3m	24.92	60 25.91	18 11.95
Biotestsjön	Biotestsjö nordost	1986	7	3	Vattentemperatur	0.3m	24.66	60 25.91	18 11.95
Biotestsjön	Biotestsjö nordost	1986	7	4	Vattentemperatur	0.3m	23.7	60 25.91	18 11.95
Biotestsjön	Biotestsjö nordost	1986	7	5	Vattentemperatur	0.3m	20.43	60 25.91	18 11.95
Biotestsjön	Biotestsjö nordost	1986	7	6	Vattentemperatur	0.3m	18.73	60 25.91	18 11.95
Biotestsjön	Biotestsjö nordost	1986	7	7	Vattentemperatur	0.3m	21.31	60 25.91	18 11.95
Biotestsjön	Biotestsjö nordost	1986	7	8	Vattentemperatur	0.3m	21.8	60 25.91	18 11.95
Biotestsjön	Biotestsjö nordost	1986	7	9	Vattentemperatur	0.3m	20.7	60 25.91	18 11.95
Biotestsjön	Biotestsjö nordost	1986	7	10	Vattentemperatur	0.3m	20.77	60 25.91	18 11.95
Biotestsjön	Biotestsjö nordost	1986	7	11	Vattentemperatur	0.3m	20.63	60 25.91	18 11.95
Biotestsjön	Biotestsjö nordost	1986	7	12	Vattentemperatur	0.3m	18.4	60 25.91	18 11.95
Biotestsjön	Biotestsjö nordost	1986	7	13	Vattentemperatur	0.3m	17.4	60 25.91	18 11.95
Biotestsjön	Biotestsjö nordost	1986	7	14	Vattentemperatur	0.3m	19.15	60 25.91	18 11.95
Biotestsjön	Biotestsjö nordost	1986	7	15	Vattentemperatur	0.3m	21.29	60 25.91	18 11.95
Biotestsjön	Biotestsjö nordost	1986	7	16	Vattentemperatur	0.3m	22.16	60 25.91	18 11.95
Biotestsjön	Biotestsjö nordost	1986	7	17	Vattentemperatur	0.3m	21.23	60 25.91	18 11.95
Biotestsjön	Biotestsjö nordost	1986	7	18	Vattentemperatur	0.3m	20.73	60 25.91	18 11.95
Biotestsjön	Biotestsjö nordost	1986	7	19	Vattentemperatur	0.3m	18.84	60 25.91	18 11.95
Biotestsjön	Biotestsjö nordost	1986	7	20	Vattentemperatur	0.3m	18.91	60 25.91	18 11.95
Biotestsjön	Biotestsjö nordost	1986	7	21	Vattentemperatur	0.3m	18.9	60 25.91	18 11.95
Biotestsjön	Biotestsjö nordost	1986	7	22	Vattentemperatur	0.3m	18.79	60 25.91	18 11.95
Biotestsjön	Biotestsjö nordost	1986	7	23	Vattentemperatur	0.3m	20.98	60 25.91	18 11.95
Biotestsjön	Biotestsjö nordost	1986	7	24	Vattentemperatur	0.3m	21.76	60 25.91	18 11.95
Biotestsjön	Biotestsjö nordost	1986	7	25	Vattentemperatur	0.3m	21.1	60 25.91	18 11.95
Biotestsjön	Biotestsjö nordost	1986	7	26	Vattentemperatur	0.3m	19.27	60 25.91	18 11.95
Biotestsjön	Biotestsjö nordost	1986	7	27	Vattentemperatur	0.3m	20.75	60 25.91	18 11.95
Biotestsjön	Biotestsjö nordost	1986	7	28	Vattentemperatur	0.3m	22.55	60 25.91	18 11.95
Biotestsjön	Biotestsjö nordost	1986	7	29	Vattentemperatur	0.3m	23.49	60 25.91	18 11.95
Biotestsjön	Biotestsjö nordost	1986	7	30	Vattentemperatur	0.3m	23.96	60 25.91	18 11.95
Biotestsjön	Biotestsjö nordost	1986	7	31	Vattentemperatur	0.3m	23.85	60 25.91	18 11.95
Biotestsjön	Biotestsjö nordost	1986	8	1	Vattentemperatur	0.3m	22.22	60 25.91	18 11.95
Biotestsjön	Biotestsjö nordost	1986	8	2	Vattentemperatur	0.3m	22.21	60 25.91	18 11.95
Biotestsjön	Biotestsjö nordost	1986	8	3	Vattentemperatur	0.3m	21.5	60 25.91	18 11.95
Biotestsjön	Biotestsjö nordost	1986	8	4	Vattentemperatur	0.3m	21.64	60 25.91	18 11.95
Biotestsjön	Biotestsjö nordost	1986	8	5	Vattentemperatur	0.3m	22.32	60 25.91	18 11.95
Biotestsjön	Biotestsjö nordost	1986	8	6	Vattentemperatur	0.3m	21.95	60 25.91	18 11.95
Biotestsjön	Biotestsjö nordost	1986	8	7	Vattentemperatur	0.3m	22.19	60 25.91	18 11.95
Biotestsjön	Biotestsjö nordost	1986	8	8	Vattentemperatur	0.3m	22.82	60 25.91	18 11.95
Biotestsjön	Biotestsjö nordost	1986	8	9	Vattentemperatur	0.3m	21.3	60 25.91	18 11.95
Biotestsjön	Biotestsjö nordost	1986	8	10	Vattentemperatur	0.3m	20.48	60 25.91	18 11.95
Biotestsjön	Biotestsjö nordost	1986	8	11	Vattentemperatur	0.3m	19.67	60 25.91	18 11.95
Biotestsjön	Biotestsjö nordost	1986	8	12	Vattentemperatur	0.3m	19.76	60 25.91	18 11.95
Biotestsjön	Biotestsjö nordost	1986	8	13	Vattentemperatur	0.3m	20.18	60 25.91	18 11.95
Biotestsjön	Biotestsjö nordost	1986	8	14	Vattentemperatur	0.3m	19.85	60 25.91	18 11.95
Biotestsjön	Biotestsjö nordost	1986	8	15	Vattentemperatur	0.3m	20.3	60 25.91	18 11.95
Biotestsjön	Biotestsjö nordost	1986	8	16	Vattentemperatur	0.3m	21.65	60 25.91	18 11.95
Biotestsjön	Biotestsjö nordost	1986	8	17	Vattentemperatur	0.3m	22.54	60 25.91	18 11.95
Biotestsjön	Biotestsjö nordost	1986	8	18	Vattentemperatur	0.3m	22.79	60 25.91	18 11.95
Biotestsjön	Biotestsjö nordost	1986	8	19	Vattentemperatur	0.3m	22.43	60 25.91	18 11.95
Biotestsjön	Biotestsjö nordost	1986	8	20	Vattentemperatur	0.3m	23.46	60 25.91	18 11.95
Biotestsjön	Biotestsjö nordost	1986	8	21	Vattentemperatur	0.3m	22.85	60 25.91	18 11.95
Biotestsjön	Biotestsjö nordost	1986	8	22	Vattentemperatur	0.3m	22.28	60 25.91	18 11.95
Biotestsjön	Biotestsjö nordost	1986	8	23	Vattentemperatur	0.3m	22.6	60 25.91	18 11.95
Biotestsjön	Biotestsjö nordost	1986	8	24	Vattentemperatur	0.3m	22.44	60 25.91	18 11.95
Biotestsjön	Biotestsjö nordost	1986	8	25	Vattentemperatur	0.3m	22.82	60 25.91	18 11.95
Biotestsjön	Biotestsjö nordost	1986	8	26	Vattentemperatur	0.3m	22.51	60 25.91	18 11.95
Biotestsjön	Biotestsjö nordost	1986	8	27	Vattentemperatur	0.3m	22.85	60 25.91	18 11.95
Biotestsjön	Biotestsjö nordost	1986	8	28	Vattentemperatur	0.3m	20.77	60 25.91	18 11.95
Biotestsjön	Biotestsjö nordost	1986	8	29	Vattentemperatur	0.3m	20.69	60 25.91	18 11.95
Biotestsjön	Biotestsjö nordost	1986	8	30	Vattentemperatur	0.3m	20.23	60 25.91	18 11.95
Biotestsjön	Biotestsjö nordost	1986	8	31	Vattentemperatur	0.3m	21.75	60 25.91	18 11.95
Biotestsjön	Biotestsjö nordost	1986	9	1	Vattentemperatur	0.3m	21.54	60 25.91	18 11.95
Biotestsjön	Biotestsjö nordost	1986	9	2	Vattentemperatur	0.3m	21.86	60 25.91	18 11.95
Biotestsjön	Biotestsjö nordost	1986	9	4	Vattentemperatur	0.3m	21.63	60 25.91	18 11.95
Biotestsjön	Biotestsjö nordost	1986	9	5	Vattentemperatur	0.3m	22.13	60 25.91	18 11.95
Biotestsjön	Biotestsjö nordost	1986	9	6	Vattentemperatur	0.3m	22.2	60 25.91	18 11.95
Biotestsjön	Biotestsjö nordost	1986	9	7	Vattentemperatur	0.3m	22.15	60 25.91	18 11.95
Biotestsjön	Biotestsjö nordost	1986	9	8	Vattentemperatur	0.3m	22.18	60 25.91	18 11.95
Biotestsjön	Biotestsjö nordost	1986	9	9	Vattentemperatur	0.3m	22.4	60 25.91	18 11.95
Biotestsjön	Biotestsjö nordost	1986	9	10	Vattentemperatur	0.3m	22.11	60 25.91	18 11.95
Biotestsjön	Biotestsjö nordost	1986	9	11	Vattentemperatur	0.3m	21.47	60 25.91	18 11.95
Biotestsjön	Biotestsjö nordost	1986	9	12	Vattentemperatur	0.3m	21.09	60 25.91	18 11.95
Biotestsjön	Biotestsjö nordost	1986	9	13	Vattentemperatur	0.3m	20.93	60 25.91	18 11.95
Biotestsjön	Biotestsjö nordost	1986	9	14	Vattentemperatur	0.3m	21.35	60 25.91	18 11.95
Biotestsjön	Biotestsjö nordost	1986	9	15	Vattentemperatur	0.3m	20.38	60 25.91	18 11.95
Biotestsjön	Biotestsjö nordost	1986	9	16	Vattentemperatur	0.3m	20.19	60 25.91	18 11.95
Biotestsjön	Biotestsjö nordost	1986	9	17	Vattentemperatur	0.3m	20.22	60 25.91	18 11.95
Biotestsjön	Biotestsjö nordost	1986	9	18	Vattentemperatur	0.3m	20.45	60 25.91	18 11.95
Biotestsjön	Biotestsjö nordost	1986	9	19	Vattentemperatur	0.3m	20.1	60 25.91	18 11.95
Biotestsjön	Biotestsjö nordost	1986	9	20	Vattentemperatur	0.3m	19.59	60 25.91	18 11.95
Biotestsjön	Biotestsjö nordost	1986	9	21	Vattentemperatur	0.3m	20.48	60 25.91	18 11.95
Biotestsjön	Biotestsjö nordost	1986	9	22	Vattentemperatur	0.3m	19.82	60 25.91	18 11.95
Biotestsjön	Biotestsjö nordost	1986	9	23	Vattentemperatur	0.3m	19.92	60 25.91	18 11.95
Biotestsjön	Biotestsjö nordost	1986	9	24	Vattentemperatur	0.3m	20.12	60 25.91	18 11.95
Biotestsjön	Biotestsjö nordost	1986	9	25	Vattentemperatur	0.3m	18.97	60 25.91	18 11.95
Biotestsjön	Biotestsjö nordost	1986	9	26	Vattentemperatur	0.3m	18.89	60 25.91	18 11.95
Biotestsjön	Biotestsjö nordost	1986	9	27	Vattentemperatur	0.3m	18.58	60 25.91	18 11.95
Biotestsjön	Biotestsjö nordost	1986	9	28	Vattentemperatur	0.3m	17.89	60 25.91	18 11.95
Biotestsjön	Biotestsjö nordost	1986	9	29	Vattentemperatur	0.3m	18.37	60 25.91	18 11.95
Biotestsjön	Biotestsjö nordost	1986	9	30	Vattentemperatur	0.3m	18.2	60 25.91	18 11.95
Biotestsjön	Biotestsjö nordost	1986	10	1	Vattentemperatur	0.3m	18.95	60 25.91	18 11.95
Biotestsjön	Biotestsjö nordost	1986	10	2	Vattentemperatur	0.3m	19.08	60 25.91	18 11.95
Biotestsjön	Biotestsjö nordost	1986	10	3	Vattentemperatur	0.3m	18.04	60 25.91	18 11.95
Biotestsjön	Biotestsjö nordost	1986	10	4	Vattentemperatur	0.3m	17.06	60 25.91	18 11.95
Biotestsjön	Biotestsjö nordost	1986	10	5	Vattentemperatur	0.3m	17.85	60 25.91	18 11.95
Biotestsjön	Biotestsjö nordost	1986	10	6	Vattentemperatur	0.3m	18.04	60 25.91	18 11.95
Biotestsjön	Biotestsjö nordost	1986	10	7	Vattentemperatur	0.3m	18.11	60 25.91	18 11.95
Biotestsjön	Biotestsjö nordost	1986	10	8	Vattentemperatur	0.3m	16.85	60 25.91	18 11.95
Biotestsjön	Biotestsjö nordost	1986	10	9	Vattentemperatur	0.3m	17.24	60 25.91	18 11.95
Biotestsjön	Biotestsjö nordost	1986	10	10	Vattentemperatur	0.3m	17.68	60 25.91	18 11.95
Biotestsjön	Biotestsjö nordost	1986	10	11	Vattentemperatur	0.3m	17.85	60 25.91	18 11.95
Biotestsjön	Biotestsjö nordost	1986	10	12	Vattentemperatur	0.3m	17.44	60 25.91	18 11.95
Biotestsjön	Biotestsjö nordost	1986	10	13	Vattentemperatur	0.3m	17.41	60 25.91	18 11.95
Biotestsjön	Biotestsjö nordost	1986	10	14	Vattentemperatur	0.3m	17.3	60 25.91	18 11.95
Biotestsjön	Biotestsjö nordost	1986	10	15	Vattentemperatur	0.3m	17.55	60 25.91	18 11.95
Biotestsjön	Biotestsjö nordost	1986	10	16	Vattentemperatur	0.3m	17.58	60 25.91	18 11.95
Biotestsjön	Biotestsjö nordost	1986	10	17	Vattentemperatur	0.3m	17.41	60 25.91	18 11.95
Biotestsjön	Biotestsjö nordost	1986	10	18	Vattentemperatur	0.3m	16.68	60 25.91	18 11.95
Biotestsjön	Biotestsjö nordost	1986	10	19	Vattentemperatur	0.3m	16.73	60 25.91	18 11.95
Biotestsjön	Biotestsjö nordost	1986	10	20	Vattentemperatur	0.3m	17.04	60 25.91	18 11.95
Biotestsjön	Biotestsjö nordost	1986	10	21	Vattentemperatur	0.3m	17.33	60 25.91	18 11.95
Biotestsjön	Biotestsjö nordost	1986	10	22	Vattentemperatur	0.3m	17.23	60 25.91	18 11.95
Biotestsjön	Biotestsjö nordost	1986	10	23	Vattentemperatur	0.3m	16.89	60 25.91	18 11.95
Biotestsjön	Biotestsjö nordost	1986	10	24	Vattentemperatur	0.3m	16.25	60 25.91	18 11.95
Biotestsjön	Biotestsjö nordost	1986	10	25	Vattentemperatur	0.3m	16.06	60 25.91	18 11.95
Biotestsjön	Biotestsjö nordost	1986	10	26	Vattentemperatur	0.3m	16.46	60 25.91	18 11.95
Biotestsjön	Biotestsjö nordost	1986	10	27	Vattentemperatur	0.3m	16.69	60 25.91	18 11.95
Biotestsjön	Biotestsjö nordost	1986	10	28	Vattentemperatur	0.3m	16.29	60 25.91	18 11.95
Biotestsjön	Biotestsjö nordost	1986	10	29	Vattentemperatur	0.3m	16.41	60 25.91	18 11.95
Biotestsjön	Biotestsjö nordost	1986	10	30	Vattentemperatur	0.3m	16.38	60 25.91	18 11.95
Biotestsjön	Biotestsjö nordost	1986	10	31	Vattentemperatur	0.3m	15.78	60 25.91	18 11.95
Biotestsjön	Biotestsjö nordost	1986	11	1	Vattentemperatur	0.3m	15.67	60 25.91	18 11.95
Biotestsjön	Biotestsjö nordost	1986	11	2	Vattentemperatur	0.3m	15	60 25.91	18 11.95
Biotestsjön	Biotestsjö nordost	1986	11	3	Vattentemperatur	0.3m	15.43	60 25.91	18 11.95
Biotestsjön	Biotestsjö nordost	1986	11	4	Vattentemperatur	0.3m	15.9	60 25.91	18 11.95
Biotestsjön	Biotestsjö nordost	1986	11	5	Vattentemperatur	0.3m	15.14	60 25.91	18 11.95
Biotestsjön	Biotestsjö nordost	1986	11	6	Vattentemperatur	0.3m	14.09	60 25.91	18 11.95
Biotestsjön	Biotestsjö nordost	1986	11	7	Vattentemperatur	0.3m	14.23	60 25.91	18 11.95
Biotestsjön	Biotestsjö nordost	1986	11	8	Vattentemperatur	0.3m	14.57	60 25.91	18 11.95
Biotestsjön	Biotestsjö nordost	1986	11	9	Vattentemperatur	0.3m	14.87	60 25.91	18 11.95
Biotestsjön	Biotestsjö nordost	1986	11	10	Vattentemperatur	0.3m	14.23	60 25.91	18 11.95
Biotestsjön	Biotestsjö nordost	1986	11	11	Vattentemperatur	0.3m	14.55	60 25.91	18 11.95
Biotestsjön	Biotestsjö nordost	1986	11	12	Vattentemperatur	0.3m	14.71	60 25.91	18 11.95
Biotestsjön	Biotestsjö nordost	1986	11	13	Vattentemperatur	0.3m	13.99	60 25.91	18 11.95
Biotestsjön	Biotestsjö nordost	1986	11	14	Vattentemperatur	0.3m	14.28	60 25.91	18 11.95
Biotestsjön	Biotestsjö nordost	1986	11	15	Vattentemperatur	0.3m	14.05	60 25.91	18 11.95
Biotestsjön	Biotestsjö nordost	1986	11	16	Vattentemperatur	0.3m	11.76	60 25.91	18 11.95
Biotestsjön	Biotestsjö nordost	1986	11	17	Vattentemperatur	0.3m	12.93	60 25.91	18 11.95
Biotestsjön	Biotestsjö nordost	1986	11	18	Vattentemperatur	0.3m	13.9	60 25.91	18 11.95
Biotestsjön	Biotestsjö nordost	1986	11	19	Vattentemperatur	0.3m	14.34	60 25.91	18 11.95
Biotestsjön	Biotestsjö nordost	1986	11	20	Vattentemperatur	0.3m	14.6	60 25.91	18 11.95
Biotestsjön	Biotestsjö nordost	1986	11	21	Vattentemperatur	0.3m	14.22	60 25.91	18 11.95
Biotestsjön	Biotestsjö nordost	1986	11	22	Vattentemperatur	0.3m	13.77	60 25.91	18 11.95
Biotestsjön	Biotestsjö nordost	1986	11	23	Vattentemperatur	0.3m	14.16	60 25.91	18 11.95
Biotestsjön	Biotestsjö nordost	1986	11	24	Vattentemperatur	0.3m	14.23	60 25.91	18 11.95
Biotestsjön	Biotestsjö nordost	1986	11	25	Vattentemperatur	0.3m	14.23	60 25.91	18 11.95
Biotestsjön	Biotestsjö nordost	1986	11	26	Vattentemperatur	0.3m	14.7	60 25.91	18 11.95
Biotestsjön	Biotestsjö nordost	1986	11	27	Vattentemperatur	0.3m	14.6	60 25.91	18 11.95
Biotestsjön	Biotestsjö nordost	1986	11	28	Vattentemperatur	0.3m	14.24	60 25.91	18 11.95
Biotestsjön	Biotestsjö nordost	1986	11	29	Vattentemperatur	0.3m	14.28	60 25.91	18 11.95
Biotestsjön	Biotestsjö nordost	1986	11	30	Vattentemperatur	0.3m	13.7	60 25.91	18 11.95
Biotestsjön	Biotestsjö nordost	1986	12	1	Vattentemperatur	0.3m	13.87	60 25.91	18 11.95
Biotestsjön	Biotestsjö nordost	1986	12	2	Vattentemperatur	0.3m	12.42	60 25.91	18 11.95
Biotestsjön	Biotestsjö nordost	1986	12	3	Vattentemperatur	0.3m	13.09	60 25.91	18 11.95
Biotestsjön	Biotestsjö nordost	1986	12	4	Vattentemperatur	0.3m	13.87	60 25.91	18 11.95
Biotestsjön	Biotestsjö nordost	1986	12	5	Vattentemperatur	0.3m	13.41	60 25.91	18 11.95
Biotestsjön	Biotestsjö nordost	1986	12	6	Vattentemperatur	0.3m	11.45	60 25.91	18 11.95
Biotestsjön	Biotestsjö nordost	1986	12	7	Vattentemperatur	0.3m	11.89	60 25.91	18 11.95
Biotestsjön	Biotestsjö nordost	1986	12	8	Vattentemperatur	0.3m	12.53	60 25.91	18 11.95
Biotestsjön	Biotestsjö nordost	1986	12	9	Vattentemperatur	0.3m	12.67	60 25.91	18 11.95
Biotestsjön	Biotestsjö nordost	1986	12	10	Vattentemperatur	0.3m	12.98	60 25.91	18 11.95
Biotestsjön	Biotestsjö nordost	1986	12	11	Vattentemperatur	0.3m	12.79	60 25.91	18 11.95
Biotestsjön	Biotestsjö nordost	1986	12	12	Vattentemperatur	0.3m	12.65	60 25.91	18 11.95
Biotestsjön	Biotestsjö nordost	1986	12	13	Vattentemperatur	0.3m	12.5	60 25.91	18 11.95
Biotestsjön	Biotestsjö nordost	1986	12	14	Vattentemperatur	0.3m	12.25	60 25.91	18 11.95
Biotestsjön	Biotestsjö nordost	1986	12	15	Vattentemperatur	0.3m	11.1	60 25.91	18 11.95
Biotestsjön	Biotestsjö nordost	1986	12	16	Vattentemperatur	0.3m	10.6	60 25.91	18 11.95
Biotestsjön	Biotestsjö nordost	1986	12	17	Vattentemperatur	0.3m	10.65	60 25.91	18 11.95
Biotestsjön	Biotestsjö nordost	1986	12	18	Vattentemperatur	0.3m	11.22	60 25.91	18 11.95
Biotestsjön	Biotestsjö nordost	1986	12	19	Vattentemperatur	0.3m	10.61	60 25.91	18 11.95
Biotestsjön	Biotestsjö nordost	1986	12	20	Vattentemperatur	0.3m	9.88	60 25.91	18 11.95
Biotestsjön	Biotestsjö nordost	1986	12	21	Vattentemperatur	0.3m	9.08	60 25.91	18 11.95
Biotestsjön	Biotestsjö nordost	1986	12	22	Vattentemperatur	0.3m	7.57	60 25.91	18 11.95
Biotestsjön	Biotestsjö nordost	1986	12	23	Vattentemperatur	0.3m	7.33	60 25.91	18 11.95
Biotestsjön	Biotestsjö nordost	1986	12	24	Vattentemperatur	0.3m	11.28	60 25.91	18 11.95
Biotestsjön	Biotestsjö nordost	1986	12	25	Vattentemperatur	0.3m	11.42	60 25.91	18 11.95
Biotestsjön	Biotestsjö nordost	1986	12	26	Vattentemperatur	0.3m	10.9	60 25.91	18 11.95
Biotestsjön	Biotestsjö nordost	1986	12	27	Vattentemperatur	0.3m	10.23	60 25.91	18 11.95
Biotestsjön	Biotestsjö nordost	1986	12	28	Vattentemperatur	0.3m	10.08	60 25.91	18 11.95
Biotestsjön	Biotestsjö nordost	1986	12	29	Vattentemperatur	0.3m	9.5	60 25.91	18 11.95
Biotestsjön	Biotestsjö nordost	1986	12	30	Vattentemperatur	0.3m	6.47	60 25.91	18 11.95
Biotestsjön	Biotestsjö nordost	1986	12	31	Vattentemperatur	0.3m	9.23	60 25.91	18 11.95
Biotestsjön	Biotestsjö nordost	1987	1	1	Vattentemperatur	0.3m	9.17	60 25.91	18 11.95
Biotestsjön	Biotestsjö nordost	1987	1	2	Vattentemperatur	0.3m	9.38	60 25.91	18 11.95
Biotestsjön	Biotestsjö nordost	1987	1	3	Vattentemperatur	0.3m	9	60 25.91	18 11.95
Biotestsjön	Biotestsjö nordost	1987	1	4	Vattentemperatur	0.3m	8	60 25.91	18 11.95
Biotestsjön	Biotestsjö nordost	1987	1	5	Vattentemperatur	0.3m	8.44	60 25.91	18 11.95
Biotestsjön	Biotestsjö nordost	1987	1	6	Vattentemperatur	0.3m	8.14	60 25.91	18 11.95
Biotestsjön	Biotestsjö nordost	1987	1	7	Vattentemperatur	0.3m	9.04	60 25.91	18 11.95
Biotestsjön	Biotestsjö nordost	1987	1	8	Vattentemperatur	0.3m	9.69	60 25.91	18 11.95
Biotestsjön	Biotestsjö nordost	1987	1	9	Vattentemperatur	0.3m	8.79	60 25.91	18 11.95
Biotestsjön	Biotestsjö nordost	1987	1	10	Vattentemperatur	0.3m	8.22	60 25.91	18 11.95
Biotestsjön	Biotestsjö nordost	1987	1	11	Vattentemperatur	0.3m	9.46	60 25.91	18 11.95
Biotestsjön	Biotestsjö nordost	1987	1	12	Vattentemperatur	0.3m	9.26	60 25.91	18 11.95
Biotestsjön	Biotestsjö nordost	1987	1	13	Vattentemperatur	0.3m	9.13	60 25.91	18 11.95
Biotestsjön	Biotestsjö nordost	1987	1	14	Vattentemperatur	0.3m	9.03	60 25.91	18 11.95
Biotestsjön	Biotestsjö nordost	1987	1	15	Vattentemperatur	0.3m	9.79	60 25.91	18 11.95
Biotestsjön	Biotestsjö nordost	1987	1	16	Vattentemperatur	0.3m	10.04	60 25.91	18 11.95
Biotestsjön	Biotestsjö nordost	1987	1	17	Vattentemperatur	0.3m	10.07	60 25.91	18 11.95
Biotestsjön	Biotestsjö nordost	1987	1	18	Vattentemperatur	0.3m	9.91	60 25.91	18 11.95
Biotestsjön	Biotestsjö nordost	1987	1	19	Vattentemperatur	0.3m	9.92	60 25.91	18 11.95
Biotestsjön	Biotestsjö nordost	1987	1	20	Vattentemperatur	0.3m	9.65	60 25.91	18 11.95
Biotestsjön	Biotestsjö nordost	1987	1	21	Vattentemperatur	0.3m	10.15	60 25.91	18 11.95
Biotestsjön	Biotestsjö nordost	1987	1	22	Vattentemperatur	0.3m	10.09	60 25.91	18 11.95
Biotestsjön	Biotestsjö nordost	1987	1	23	Vattentemperatur	0.3m	10.3	60 25.91	18 11.95
Biotestsjön	Biotestsjö nordost	1987	1	24	Vattentemperatur	0.3m	10.15	60 25.91	18 11.95
Biotestsjön	Biotestsjö nordost	1987	1	25	Vattentemperatur	0.3m	9.38	60 25.91	18 11.95
Biotestsjön	Biotestsjö nordost	1987	1	26	Vattentemperatur	0.3m	8.25	60 25.91	18 11.95
Biotestsjön	Biotestsjö nordost	1987	1	27	Vattentemperatur	0.3m	9.42	60 25.91	18 11.95
Biotestsjön	Biotestsjö nordost	1987	1	28	Vattentemperatur	0.3m	9.87	60 25.91	18 11.95
Biotestsjön	Biotestsjö nordost	1987	1	29	Vattentemperatur	0.3m	9.78	60 25.91	18 11.95
Biotestsjön	Biotestsjö nordost	1987	1	30	Vattentemperatur	0.3m	10.12	60 25.91	18 11.95
Biotestsjön	Biotestsjö nordost	1987	1	31	Vattentemperatur	0.3m	10.13	60 25.91	18 11.95
Biotestsjön	Biotestsjö nordost	1987	2	1	Vattentemperatur	0.3m	10.27	60 25.91	18 11.95
Biotestsjön	Biotestsjö nordost	1987	2	2	Vattentemperatur	0.3m	10.31	60 25.91	18 11.95
Biotestsjön	Biotestsjö nordost	1987	2	3	Vattentemperatur	0.3m	9.92	60 25.91	18 11.95
Biotestsjön	Biotestsjö nordost	1987	2	4	Vattentemperatur	0.3m	10.1	60 25.91	18 11.95
Biotestsjön	Biotestsjö nordost	1987	2	5	Vattentemperatur	0.3m	10.18	60 25.91	18 11.95
Biotestsjön	Biotestsjö nordost	1987	2	6	Vattentemperatur	0.3m	10.4	60 25.91	18 11.95
Biotestsjön	Biotestsjö nordost	1987	2	7	Vattentemperatur	0.3m	9.14	60 25.91	18 11.95
Biotestsjön	Biotestsjö nordost	1987	2	8	Vattentemperatur	0.3m	8.42	60 25.91	18 11.95
Biotestsjön	Biotestsjö nordost	1987	2	9	Vattentemperatur	0.3m	10.19	60 25.91	18 11.95
Biotestsjön	Biotestsjö nordost	1987	2	10	Vattentemperatur	0.3m	10.74	60 25.91	18 11.95
Biotestsjön	Biotestsjö nordost	1987	2	11	Vattentemperatur	0.3m	10.41	60 25.91	18 11.95
Biotestsjön	Biotestsjö nordost	1987	2	12	Vattentemperatur	0.3m	11.13	60 25.91	18 11.95
Biotestsjön	Biotestsjö nordost	1987	2	13	Vattentemperatur	0.3m	11.15	60 25.91	18 11.95
Biotestsjön	Biotestsjö nordost	1987	2	14	Vattentemperatur	0.3m	10.87	60 25.91	18 11.95
Biotestsjön	Biotestsjö nordost	1987	2	15	Vattentemperatur	0.3m	11.07	60 25.91	18 11.95
Biotestsjön	Biotestsjö nordost	1987	2	16	Vattentemperatur	0.3m	10.95	60 25.91	18 11.95
Biotestsjön	Biotestsjö nordost	1987	2	17	Vattentemperatur	0.3m	10.44	60 25.91	18 11.95
Biotestsjön	Biotestsjö nordost	1987	2	18	Vattentemperatur	0.3m	9.46	60 25.91	18 11.95
Biotestsjön	Biotestsjö nordost	1987	2	19	Vattentemperatur	0.3m	10.66	60 25.91	18 11.95
Biotestsjön	Biotestsjö nordost	1987	2	20	Vattentemperatur	0.3m	11.3	60 25.91	18 11.95
Biotestsjön	Biotestsjö nordost	1987	2	21	Vattentemperatur	0.3m	11.39	60 25.91	18 11.95
Biotestsjön	Biotestsjö nordost	1987	2	22	Vattentemperatur	0.3m	10.14	60 25.91	18 11.95
Biotestsjön	Biotestsjö nordost	1987	2	23	Vattentemperatur	0.3m	10.11	60 25.91	18 11.95
Biotestsjön	Biotestsjö nordost	1987	2	24	Vattentemperatur	0.3m	11.04	60 25.91	18 11.95
Biotestsjön	Biotestsjö nordost	1987	2	25	Vattentemperatur	0.3m	10.97	60 25.91	18 11.95
Biotestsjön	Biotestsjö nordost	1987	2	26	Vattentemperatur	0.3m	11.04	60 25.91	18 11.95
Biotestsjön	Biotestsjö nordost	1987	2	27	Vattentemperatur	0.3m	11.43	60 25.91	18 11.95
Biotestsjön	Biotestsjö nordost	1987	2	28	Vattentemperatur	0.3m	11.35	60 25.91	18 11.95
Biotestsjön	Biotestsjö nordost	1987	3	1	Vattentemperatur	0.3m	10.17	60 25.91	18 11.95
Biotestsjön	Biotestsjö nordost	1987	3	2	Vattentemperatur	0.3m	9.56	60 25.91	18 11.95
Biotestsjön	Biotestsjö nordost	1987	3	3	Vattentemperatur	0.3m	8.69	60 25.91	18 11.95
Biotestsjön	Biotestsjö nordost	1987	3	4	Vattentemperatur	0.3m	9.38	60 25.91	18 11.95
Biotestsjön	Biotestsjö nordost	1987	3	5	Vattentemperatur	0.3m	10	60 25.91	18 11.95
Biotestsjön	Biotestsjö nordost	1987	3	6	Vattentemperatur	0.3m	10.52	60 25.91	18 11.95
Biotestsjön	Biotestsjö nordost	1987	3	7	Vattentemperatur	0.3m	9.73	60 25.91	18 11.95
Biotestsjön	Biotestsjö nordost	1987	3	8	Vattentemperatur	0.3m	10	60 25.91	18 11.95
Biotestsjön	Biotestsjö nordost	1987	3	9	Vattentemperatur	0.3m	10.75	60 25.91	18 11.95
Biotestsjön	Biotestsjö nordost	1987	3	10	Vattentemperatur	0.3m	11.39	60 25.91	18 11.95
Biotestsjön	Biotestsjö nordost	1987	3	11	Vattentemperatur	0.3m	11.39	60 25.91	18 11.95
Biotestsjön	Biotestsjö nordost	1987	3	12	Vattentemperatur	0.3m	11.35	60 25.91	18 11.95
Biotestsjön	Biotestsjö nordost	1987	3	13	Vattentemperatur	0.3m	11.08	60 25.91	18 11.95
Biotestsjön	Biotestsjö nordost	1987	3	14	Vattentemperatur	0.3m	11.03	60 25.91	18 11.95
Biotestsjön	Biotestsjö nordost	1987	3	15	Vattentemperatur	0.3m	10.47	60 25.91	18 11.95
Biotestsjön	Biotestsjö nordost	1987	3	16	Vattentemperatur	0.3m	10.39	60 25.91	18 11.95
Biotestsjön	Biotestsjö nordost	1987	3	17	Vattentemperatur	0.3m	10.53	60 25.91	18 11.95
Biotestsjön	Biotestsjö nordost	1987	3	18	Vattentemperatur	0.3m	10.28	60 25.91	18 11.95
Biotestsjön	Biotestsjö nordost	1987	3	19	Vattentemperatur	0.3m	9.5	60 25.91	18 11.95
Biotestsjön	Biotestsjö nordost	1987	3	20	Vattentemperatur	0.3m	9.95	60 25.91	18 11.95
Biotestsjön	Biotestsjö nordost	1987	3	21	Vattentemperatur	0.3m	10.57	60 25.91	18 11.95
Biotestsjön	Biotestsjö nordost	1987	3	22	Vattentemperatur	0.3m	10.53	60 25.91	18 11.95
Biotestsjön	Biotestsjö nordost	1987	3	23	Vattentemperatur	0.3m	10.47	60 25.91	18 11.95
Biotestsjön	Biotestsjö nordost	1987	3	24	Vattentemperatur	0.3m	10.58	60 25.91	18 11.95
Biotestsjön	Biotestsjö nordost	1987	3	25	Vattentemperatur	0.3m	10.57	60 25.91	18 11.95
Biotestsjön	Biotestsjö nordost	1987	3	26	Vattentemperatur	0.3m	10.26	60 25.91	18 11.95
Biotestsjön	Biotestsjö nordost	1987	3	27	Vattentemperatur	0.3m	10.24	60 25.91	18 11.95
Biotestsjön	Biotestsjö nordost	1987	3	28	Vattentemperatur	0.3m	10.51	60 25.91	18 11.95
Biotestsjön	Biotestsjö nordost	1987	3	29	Vattentemperatur	0.3m	11	60 25.91	18 11.95
Biotestsjön	Biotestsjö nordost	1987	3	30	Vattentemperatur	0.3m	10.88	60 25.91	18 11.95
Biotestsjön	Biotestsjö nordost	1987	3	31	Vattentemperatur	0.3m	11.4	60 25.91	18 11.95
Biotestsjön	Biotestsjö nordost	1987	4	1	Vattentemperatur	0.3m	13.5	60 25.91	18 11.95
Biotestsjön	Biotestsjö nordost	1987	4	6	Vattentemperatur	0.3m	10.38	60 25.91	18 11.95
Biotestsjön	Biotestsjö nordost	1987	4	7	Vattentemperatur	0.3m	10.31	60 25.91	18 11.95
Biotestsjön	Biotestsjö nordost	1987	4	8	Vattentemperatur	0.3m	10.07	60 25.91	18 11.95
Biotestsjön	Biotestsjö nordost	1987	4	9	Vattentemperatur	0.3m	11.12	60 25.91	18 11.95
Biotestsjön	Biotestsjö nordost	1987	4	10	Vattentemperatur	0.3m	11.67	60 25.91	18 11.95
Biotestsjön	Biotestsjö nordost	1987	4	11	Vattentemperatur	0.3m	11.43	60 25.91	18 11.95
Biotestsjön	Biotestsjö nordost	1987	4	12	Vattentemperatur	0.3m	11.45	60 25.91	18 11.95
Biotestsjön	Biotestsjö nordost	1987	4	13	Vattentemperatur	0.3m	11.2	60 25.91	18 11.95
Biotestsjön	Biotestsjö nordost	1987	4	14	Vattentemperatur	0.3m	11.24	60 25.91	18 11.95
Biotestsjön	Biotestsjö nordost	1987	4	15	Vattentemperatur	0.3m	10.97	60 25.91	18 11.95
Biotestsjön	Biotestsjö nordost	1987	4	16	Vattentemperatur	0.3m	10.87	60 25.91	18 11.95
Biotestsjön	Biotestsjö nordost	1987	4	17	Vattentemperatur	0.3m	10.45	60 25.91	18 11.95
Biotestsjön	Biotestsjö nordost	1987	4	18	Vattentemperatur	0.3m	10.25	60 25.91	18 11.95
Biotestsjön	Biotestsjö nordost	1987	4	19	Vattentemperatur	0.3m	11.1	60 25.91	18 11.95
Biotestsjön	Biotestsjö nordost	1987	4	20	Vattentemperatur	0.3m	10.9	60 25.91	18 11.95
Biotestsjön	Biotestsjö nordost	1987	4	21	Vattentemperatur	0.3m	10.74	60 25.91	18 11.95
Biotestsjön	Biotestsjö nordost	1987	4	22	Vattentemperatur	0.3m	11.19	60 25.91	18 11.95
Biotestsjön	Biotestsjö nordost	1987	4	23	Vattentemperatur	0.3m	11.59	60 25.91	18 11.95
Biotestsjön	Biotestsjö nordost	1987	4	24	Vattentemperatur	0.3m	11.58	60 25.91	18 11.95
Biotestsjön	Biotestsjö nordost	1987	4	25	Vattentemperatur	0.3m	11.84	60 25.91	18 11.95
Biotestsjön	Biotestsjö nordost	1987	4	26	Vattentemperatur	0.3m	11.55	60 25.91	18 11.95
Biotestsjön	Biotestsjö nordost	1987	4	27	Vattentemperatur	0.3m	11.75	60 25.91	18 11.95
Biotestsjön	Biotestsjö nordost	1987	4	28	Vattentemperatur	0.3m	12.01	60 25.91	18 11.95
Biotestsjön	Biotestsjö nordost	1987	4	29	Vattentemperatur	0.3m	13.14	60 25.91	18 11.95
Biotestsjön	Biotestsjö nordost	1987	4	30	Vattentemperatur	0.3m	13.53	60 25.91	18 11.95
Biotestsjön	Biotestsjö nordost	1987	5	1	Vattentemperatur	0.3m	12.4	60 25.91	18 11.95
Biotestsjön	Biotestsjö nordost	1987	5	2	Vattentemperatur	0.3m	12.54	60 25.91	18 11.95
Biotestsjön	Biotestsjö nordost	1987	5	3	Vattentemperatur	0.3m	12.06	60 25.91	18 11.95
Biotestsjön	Biotestsjö nordost	1987	5	4	Vattentemperatur	0.3m	11.25	60 25.91	18 11.95
Biotestsjön	Biotestsjö nordost	1987	5	5	Vattentemperatur	0.3m	12.78	60 25.91	18 11.95
Biotestsjön	Biotestsjö nordost	1987	5	6	Vattentemperatur	0.3m	13.31	60 25.91	18 11.95
Biotestsjön	Biotestsjö nordost	1987	5	7	Vattentemperatur	0.3m	12.65	60 25.91	18 11.95
Biotestsjön	Biotestsjö nordost	1987	5	8	Vattentemperatur	0.3m	13.08	60 25.91	18 11.95
Biotestsjön	Biotestsjö nordost	1987	5	9	Vattentemperatur	0.3m	13.83	60 25.91	18 11.95
Biotestsjön	Biotestsjö nordost	1987	5	10	Vattentemperatur	0.3m	13.35	60 25.91	18 11.95
Biotestsjön	Biotestsjö nordost	1987	5	11	Vattentemperatur	0.3m	12.6	60 25.91	18 11.95
Biotestsjön	Biotestsjö nordost	1987	5	12	Vattentemperatur	0.3m	13.13	60 25.91	18 11.95
Biotestsjön	Biotestsjö nordost	1987	5	13	Vattentemperatur	0.3m	13.4	60 25.91	18 11.95
Biotestsjön	Biotestsjö nordost	1987	5	14	Vattentemperatur	0.3m	13.41	60 25.91	18 11.95
Biotestsjön	Biotestsjö nordost	1987	5	15	Vattentemperatur	0.3m	12.52	60 25.91	18 11.95
Biotestsjön	Biotestsjö nordost	1987	5	16	Vattentemperatur	0.3m	12.39	60 25.91	18 11.95
Biotestsjön	Biotestsjö nordost	1987	5	17	Vattentemperatur	0.3m	12.63	60 25.91	18 11.95
Biotestsjön	Biotestsjö nordost	1987	5	18	Vattentemperatur	0.3m	12.24	60 25.91	18 11.95
Biotestsjön	Biotestsjö nordost	1987	5	19	Vattentemperatur	0.3m	11.24	60 25.91	18 11.95
Biotestsjön	Biotestsjö nordost	1987	5	20	Vattentemperatur	0.3m	10.78	60 25.91	18 11.95
Biotestsjön	Biotestsjö nordost	1987	5	21	Vattentemperatur	0.3m	11.15	60 25.91	18 11.95
Biotestsjön	Biotestsjö nordost	1987	5	22	Vattentemperatur	0.3m	12.1	60 25.91	18 11.95
Biotestsjön	Biotestsjö nordost	1987	5	23	Vattentemperatur	0.3m	13.91	60 25.91	18 11.95
Biotestsjön	Biotestsjö nordost	1987	5	24	Vattentemperatur	0.3m	13	60 25.91	18 11.95
Biotestsjön	Biotestsjö nordost	1987	5	25	Vattentemperatur	0.3m	15.16	60 25.91	18 11.95
Biotestsjön	Biotestsjö nordost	1987	5	26	Vattentemperatur	0.3m	15.53	60 25.91	18 11.95
Biotestsjön	Biotestsjö nordost	1987	5	27	Vattentemperatur	0.3m	14.76	60 25.91	18 11.95
Biotestsjön	Biotestsjö nordost	1987	5	28	Vattentemperatur	0.3m	14.81	60 25.91	18 11.95
Biotestsjön	Biotestsjö nordost	1987	5	29	Vattentemperatur	0.3m	15.09	60 25.91	18 11.95
Biotestsjön	Biotestsjö nordost	1987	5	30	Vattentemperatur	0.3m	15.7	60 25.91	18 11.95
Biotestsjön	Biotestsjö nordost	1987	5	31	Vattentemperatur	0.3m	14.69	60 25.91	18 11.95
Biotestsjön	Biotestsjö nordost	1987	6	1	Vattentemperatur	0.3m	13.02	60 25.91	18 11.95
Biotestsjön	Biotestsjö nordost	1987	6	2	Vattentemperatur	0.3m	11.95	60 25.91	18 11.95
Biotestsjön	Biotestsjö nordost	1987	6	3	Vattentemperatur	0.3m	13.61	60 25.91	18 11.95
Biotestsjön	Biotestsjö nordost	1987	6	4	Vattentemperatur	0.3m	15.08	60 25.91	18 11.95
Biotestsjön	Biotestsjö nordost	1987	6	5	Vattentemperatur	0.3m	15.74	60 25.91	18 11.95
Biotestsjön	Biotestsjö nordost	1987	6	6	Vattentemperatur	0.3m	15.89	60 25.91	18 11.95
Biotestsjön	Biotestsjö nordost	1987	6	7	Vattentemperatur	0.3m	15.3	60 25.91	18 11.95
Biotestsjön	Biotestsjö nordost	1987	6	8	Vattentemperatur	0.3m	15.07	60 25.91	18 11.95
Biotestsjön	Biotestsjö nordost	1987	6	9	Vattentemperatur	0.3m	14.38	60 25.91	18 11.95
Biotestsjön	Biotestsjö nordost	1987	6	10	Vattentemperatur	0.3m	13.82	60 25.91	18 11.95
Biotestsjön	Biotestsjö nordost	1987	6	11	Vattentemperatur	0.3m	12.8	60 25.91	18 11.95
Biotestsjön	Biotestsjö nordost	1987	6	12	Vattentemperatur	0.3m	11.95	60 25.91	18 11.95
Biotestsjön	Biotestsjö nordost	1987	6	13	Vattentemperatur	0.3m	12.89	60 25.91	18 11.95
Biotestsjön	Biotestsjö nordost	1987	6	14	Vattentemperatur	0.3m	13.29	60 25.91	18 11.95
Biotestsjön	Biotestsjö nordost	1987	6	15	Vattentemperatur	0.3m	13.74	60 25.91	18 11.95
Biotestsjön	Biotestsjö nordost	1987	6	16	Vattentemperatur	0.3m	13.65	60 25.91	18 11.95
Biotestsjön	Biotestsjö nordost	1987	6	17	Vattentemperatur	0.3m	13.84	60 25.91	18 11.95
Biotestsjön	Biotestsjö nordost	1987	6	18	Vattentemperatur	0.3m	13.48	60 25.91	18 11.95
Biotestsjön	Biotestsjö nordost	1987	6	19	Vattentemperatur	0.3m	13.01	60 25.91	18 11.95
Biotestsjön	Biotestsjö nordost	1987	6	20	Vattentemperatur	0.3m	12.04	60 25.91	18 11.95
Biotestsjön	Biotestsjö nordost	1987	6	21	Vattentemperatur	0.3m	11.4	60 25.91	18 11.95
Biotestsjön	Biotestsjö nordost	1987	6	22	Vattentemperatur	0.3m	12.69	60 25.91	18 11.95
Biotestsjön	Biotestsjö nordost	1987	6	23	Vattentemperatur	0.3m	13.98	60 25.91	18 11.95
Biotestsjön	Biotestsjö nordost	1987	6	24	Vattentemperatur	0.3m	14.15	60 25.91	18 11.95
Biotestsjön	Biotestsjö nordost	1987	6	25	Vattentemperatur	0.3m	16.3	60 25.91	18 11.95
Biotestsjön	Biotestsjö nordost	1987	6	26	Vattentemperatur	0.3m	16.25	60 25.91	18 11.95
Biotestsjön	Biotestsjö nordost	1987	6	27	Vattentemperatur	0.3m	13.68	60 25.91	18 11.95
Biotestsjön	Biotestsjö nordost	1987	6	28	Vattentemperatur	0.3m	12.95	60 25.91	18 11.95
Biotestsjön	Biotestsjö nordost	1987	6	29	Vattentemperatur	0.3m	15.24	60 25.91	18 11.95
Biotestsjön	Biotestsjö nordost	1987	6	30	Vattentemperatur	0.3m	15.94	60 25.91	18 11.95
Biotestsjön	Biotestsjö nordost	1987	7	1	Vattentemperatur	0.3m	17.3	60 25.91	18 11.95
Biotestsjön	Biotestsjö nordost	1987	7	2	Vattentemperatur	0.3m	17.45	60 25.91	18 11.95
Biotestsjön	Biotestsjö nordost	1987	7	3	Vattentemperatur	0.3m	17.36	60 25.91	18 11.95
Biotestsjön	Biotestsjö nordost	1987	7	4	Vattentemperatur	0.3m	18.03	60 25.91	18 11.95
Biotestsjön	Biotestsjö nordost	1987	7	5	Vattentemperatur	0.3m	18.07	60 25.91	18 11.95
Biotestsjön	Biotestsjö nordost	1987	7	6	Vattentemperatur	0.3m	17.52	60 25.91	18 11.95
Biotestsjön	Biotestsjö nordost	1987	7	7	Vattentemperatur	0.3m	17.7	60 25.91	18 11.95
Biotestsjön	Biotestsjö nordost	1987	7	8	Vattentemperatur	0.3m	18.61	60 25.91	18 11.95
Biotestsjön	Biotestsjö nordost	1987	7	9	Vattentemperatur	0.3m	19.19	60 25.91	18 11.95
Biotestsjön	Biotestsjö nordost	1987	7	10	Vattentemperatur	0.3m	20.02	60 25.91	18 11.95
Biotestsjön	Biotestsjö nordost	1987	7	11	Vattentemperatur	0.3m	19.7	60 25.91	18 11.95
Biotestsjön	Biotestsjö nordost	1987	7	12	Vattentemperatur	0.3m	20.34	60 25.91	18 11.95
Biotestsjön	Biotestsjö nordost	1987	7	13	Vattentemperatur	0.3m	20.65	60 25.91	18 11.95
Biotestsjön	Biotestsjö nordost	1987	7	14	Vattentemperatur	0.3m	20.87	60 25.91	18 11.95
Biotestsjön	Biotestsjö nordost	1987	7	15	Vattentemperatur	0.3m	21.88	60 25.91	18 11.95
Biotestsjön	Biotestsjö nordost	1987	7	16	Vattentemperatur	0.3m	22.06	60 25.91	18 11.95
Biotestsjön	Biotestsjö nordost	1987	7	28	Vattentemperatur	0.3m	22.82	60 25.91	18 11.95
Biotestsjön	Biotestsjö nordost	1987	7	29	Vattentemperatur	0.3m	23.58	60 25.91	18 11.95
Biotestsjön	Biotestsjö nordost	1987	7	30	Vattentemperatur	0.3m	23.45	60 25.91	18 11.95
Biotestsjön	Biotestsjö nordost	1987	7	31	Vattentemperatur	0.3m	23.65	60 25.91	18 11.95
Biotestsjön	Biotestsjö nordost	1987	8	1	Vattentemperatur	0.3m	21.08	60 25.91	18 11.95
Biotestsjön	Biotestsjö nordost	1987	8	2	Vattentemperatur	0.3m	20.09	60 25.91	18 11.95
Biotestsjön	Biotestsjö nordost	1987	8	3	Vattentemperatur	0.3m	22.73	60 25.91	18 11.95
Biotestsjön	Biotestsjö nordost	1987	8	4	Vattentemperatur	0.3m	22.77	60 25.91	18 11.95
Biotestsjön	Biotestsjö nordost	1987	8	5	Vattentemperatur	0.3m	23.27	60 25.91	18 11.95
Biotestsjön	Biotestsjö nordost	1987	8	6	Vattentemperatur	0.3m	23.88	60 25.91	18 11.95
Biotestsjön	Biotestsjö nordost	1987	8	7	Vattentemperatur	0.3m	24.16	60 25.91	18 11.95
Biotestsjön	Biotestsjö nordost	1987	8	8	Vattentemperatur	0.3m	21.01	60 25.91	18 11.95
Biotestsjön	Biotestsjö nordost	1987	8	9	Vattentemperatur	0.3m	18.27	60 25.91	18 11.95
Biotestsjön	Biotestsjö nordost	1987	8	10	Vattentemperatur	0.3m	19.54	60 25.91	18 11.95
Biotestsjön	Biotestsjö nordost	1987	8	11	Vattentemperatur	0.3m	18.94	60 25.91	18 11.95
Biotestsjön	Biotestsjö nordost	1987	8	12	Vattentemperatur	0.3m	18.13	60 25.91	18 11.95
Biotestsjön	Biotestsjö nordost	1987	8	13	Vattentemperatur	0.3m	18.32	60 25.91	18 11.95
Biotestsjön	Biotestsjö nordost	1987	8	14	Vattentemperatur	0.3m	18.77	60 25.91	18 11.95
Biotestsjön	Biotestsjö nordost	1987	8	15	Vattentemperatur	0.3m	17.88	60 25.91	18 11.95
Biotestsjön	Biotestsjö nordost	1987	8	16	Vattentemperatur	0.3m	16.71	60 25.91	18 11.95
Biotestsjön	Biotestsjö nordost	1987	8	17	Vattentemperatur	0.3m	18.23	60 25.91	18 11.95
Biotestsjön	Biotestsjö nordost	1987	8	18	Vattentemperatur	0.3m	18.98	60 25.91	18 11.95
Biotestsjön	Biotestsjö nordost	1987	8	19	Vattentemperatur	0.3m	18.43	60 25.91	18 11.95
Biotestsjön	Biotestsjö nordost	1987	8	20	Vattentemperatur	0.3m	20.3	60 25.91	18 11.95
Biotestsjön	Biotestsjö nordost	1987	8	21	Vattentemperatur	0.3m	21.55	60 25.91	18 11.95
Biotestsjön	Biotestsjö nordost	1987	8	22	Vattentemperatur	0.3m	21.16	60 25.91	18 11.95
Biotestsjön	Biotestsjö nordost	1987	8	23	Vattentemperatur	0.3m	20.96	60 25.91	18 11.95
Biotestsjön	Biotestsjö nordost	1987	8	24	Vattentemperatur	0.3m	22.63	60 25.91	18 11.95
Biotestsjön	Biotestsjö nordost	1987	8	25	Vattentemperatur	0.3m	24.03	60 25.91	18 11.95
Biotestsjön	Biotestsjö nordost	1987	8	26	Vattentemperatur	0.3m	23.69	60 25.91	18 11.95
Biotestsjön	Biotestsjö nordost	1987	8	27	Vattentemperatur	0.3m	23.74	60 25.91	18 11.95
Biotestsjön	Biotestsjö nordost	1987	8	28	Vattentemperatur	0.3m	23.13	60 25.91	18 11.95
Biotestsjön	Biotestsjö nordost	1987	8	29	Vattentemperatur	0.3m	22.1	60 25.91	18 11.95
Biotestsjön	Biotestsjö nordost	1987	8	30	Vattentemperatur	0.3m	23.15	60 25.91	18 11.95
Biotestsjön	Biotestsjö nordost	1987	8	31	Vattentemperatur	0.3m	22.73	60 25.91	18 11.95
Biotestsjön	Biotestsjö nordost	1987	9	1	Vattentemperatur	0.3m	23.01	60 25.91	18 11.95
Biotestsjön	Biotestsjö nordost	1987	9	2	Vattentemperatur	0.3m	23.3	60 25.91	18 11.95
Biotestsjön	Biotestsjö nordost	1987	9	3	Vattentemperatur	0.3m	22.9	60 25.91	18 11.95
Biotestsjön	Biotestsjö nordost	1987	9	4	Vattentemperatur	0.3m	23.22	60 25.91	18 11.95
Biotestsjön	Biotestsjö nordost	1987	9	5	Vattentemperatur	0.3m	23.27	60 25.91	18 11.95
Biotestsjön	Biotestsjö nordost	1987	9	6	Vattentemperatur	0.3m	23.07	60 25.91	18 11.95
Biotestsjön	Biotestsjö nordost	1987	9	7	Vattentemperatur	0.3m	23.18	60 25.91	18 11.95
Biotestsjön	Biotestsjö nordost	1987	9	8	Vattentemperatur	0.3m	22.94	60 25.91	18 11.95
Biotestsjön	Biotestsjö nordost	1987	9	9	Vattentemperatur	0.3m	22.41	60 25.91	18 11.95
Biotestsjön	Biotestsjö nordost	1987	9	10	Vattentemperatur	0.3m	21.65	60 25.91	18 11.95
Biotestsjön	Biotestsjö nordost	1987	9	11	Vattentemperatur	0.3m	20.86	60 25.91	18 11.95
Biotestsjön	Biotestsjö nordost	1987	9	12	Vattentemperatur	0.3m	20.13	60 25.91	18 11.95
Biotestsjön	Biotestsjö nordost	1987	9	13	Vattentemperatur	0.3m	19.56	60 25.91	18 11.95
Biotestsjön	Biotestsjö nordost	1987	9	14	Vattentemperatur	0.3m	20.38	60 25.91	18 11.95
Biotestsjön	Biotestsjö nordost	1987	9	15	Vattentemperatur	0.3m	21.38	60 25.91	18 11.95
Biotestsjön	Biotestsjö nordost	1987	9	16	Vattentemperatur	0.3m	19.78	60 25.91	18 11.95
Biotestsjön	Biotestsjö nordost	1987	9	17	Vattentemperatur	0.3m	20.86	60 25.91	18 11.95
Biotestsjön	Biotestsjö nordost	1987	9	18	Vattentemperatur	0.3m	21.22	60 25.91	18 11.95
Biotestsjön	Biotestsjö nordost	1987	9	19	Vattentemperatur	0.3m	20.98	60 25.91	18 11.95
Biotestsjön	Biotestsjö nordost	1987	9	20	Vattentemperatur	0.3m	20.72	60 25.91	18 11.95
Biotestsjön	Biotestsjö nordost	1987	9	21	Vattentemperatur	0.3m	21.21	60 25.91	18 11.95
Biotestsjön	Biotestsjö nordost	1987	9	22	Vattentemperatur	0.3m	21.38	60 25.91	18 11.95
Biotestsjön	Biotestsjö nordost	1987	9	23	Vattentemperatur	0.3m	21.24	60 25.91	18 11.95
Biotestsjön	Biotestsjö nordost	1987	9	24	Vattentemperatur	0.3m	21.08	60 25.91	18 11.95
Biotestsjön	Biotestsjö nordost	1987	9	25	Vattentemperatur	0.3m	20.72	60 25.91	18 11.95
Biotestsjön	Biotestsjö nordost	1987	9	26	Vattentemperatur	0.3m	18.22	60 25.91	18 11.95
Biotestsjön	Biotestsjö nordost	1987	9	27	Vattentemperatur	0.3m	17.68	60 25.91	18 11.95
Biotestsjön	Biotestsjö nordost	1987	9	28	Vattentemperatur	0.3m	18.67	60 25.91	18 11.95
Biotestsjön	Biotestsjö nordost	1987	9	29	Vattentemperatur	0.3m	19.55	60 25.91	18 11.95
Biotestsjön	Biotestsjö nordost	1987	9	30	Vattentemperatur	0.3m	20.21	60 25.91	18 11.95
Biotestsjön	Biotestsjö nordost	1987	10	1	Vattentemperatur	0.3m	20.01	60 25.91	18 11.95
Biotestsjön	Biotestsjö nordost	1987	10	2	Vattentemperatur	0.3m	20.1	60 25.91	18 11.95
Biotestsjön	Biotestsjö nordost	1987	10	3	Vattentemperatur	0.3m	19.74	60 25.91	18 11.95
Biotestsjön	Biotestsjö nordost	1987	10	4	Vattentemperatur	0.3m	18.77	60 25.91	18 11.95
Biotestsjön	Biotestsjö nordost	1987	10	5	Vattentemperatur	0.3m	18.87	60 25.91	18 11.95
Biotestsjön	Biotestsjö nordost	1987	10	6	Vattentemperatur	0.3m	19.39	60 25.91	18 11.95
Biotestsjön	Biotestsjö nordost	1987	10	7	Vattentemperatur	0.3m	19.35	60 25.91	18 11.95
Biotestsjön	Biotestsjö nordost	1987	10	8	Vattentemperatur	0.3m	19.02	60 25.91	18 11.95
Biotestsjön	Biotestsjö nordost	1987	10	9	Vattentemperatur	0.3m	18.93	60 25.91	18 11.95
Biotestsjön	Biotestsjö nordost	1987	10	10	Vattentemperatur	0.3m	17.79	60 25.91	18 11.95
Biotestsjön	Biotestsjö nordost	1987	10	11	Vattentemperatur	0.3m	16.45	60 25.91	18 11.95
Biotestsjön	Biotestsjö nordost	1987	10	12	Vattentemperatur	0.3m	16.16	60 25.91	18 11.95
Biotestsjön	Biotestsjö nordost	1987	10	13	Vattentemperatur	0.3m	15.43	60 25.91	18 11.95
Biotestsjön	Biotestsjö nordost	1987	10	14	Vattentemperatur	0.3m	15.08	60 25.91	18 11.95
Biotestsjön	Biotestsjö nordost	1987	10	15	Vattentemperatur	0.3m	14.59	60 25.91	18 11.95
Biotestsjön	Biotestsjö nordost	1987	10	16	Vattentemperatur	0.3m	14.23	60 25.91	18 11.95
Biotestsjön	Biotestsjö nordost	1987	10	17	Vattentemperatur	0.3m	13.56	60 25.91	18 11.95
Biotestsjön	Biotestsjö nordost	1987	10	18	Vattentemperatur	0.3m	12	60 25.91	18 11.95
Biotestsjön	Biotestsjö nordost	1987	10	19	Vattentemperatur	0.3m	12.7	60 25.91	18 11.95
Biotestsjön	Biotestsjö nordost	1987	10	20	Vattentemperatur	0.3m	14	60 25.91	18 11.95
Biotestsjön	Biotestsjö nordost	1987	10	21	Vattentemperatur	0.3m	13.78	60 25.91	18 11.95
Biotestsjön	Biotestsjö nordost	1987	10	22	Vattentemperatur	0.3m	13.39	60 25.91	18 11.95
Biotestsjön	Biotestsjö nordost	1987	10	23	Vattentemperatur	0.3m	12.35	60 25.91	18 11.95
Biotestsjön	Biotestsjö nordost	1987	10	24	Vattentemperatur	0.3m	13.03	60 25.91	18 11.95
Biotestsjön	Biotestsjö nordost	1987	10	25	Vattentemperatur	0.3m	13.02	60 25.91	18 11.95
Biotestsjön	Biotestsjö nordost	1987	10	26	Vattentemperatur	0.3m	14.15	60 25.91	18 11.95
Biotestsjön	Biotestsjö nordost	1987	10	27	Vattentemperatur	0.3m	15.43	60 25.91	18 11.95
Biotestsjön	Biotestsjö nordost	1987	10	28	Vattentemperatur	0.3m	14.55	60 25.91	18 11.95
Biotestsjön	Biotestsjö nordost	1987	10	29	Vattentemperatur	0.3m	14.29	60 25.91	18 11.95
Biotestsjön	Biotestsjö nordost	1987	10	30	Vattentemperatur	0.3m	14.6	60 25.91	18 11.95
Biotestsjön	Biotestsjö nordost	1987	10	31	Vattentemperatur	0.3m	13.37	60 25.91	18 11.95
Biotestsjön	Biotestsjö nordost	1987	11	1	Vattentemperatur	0.3m	13.43	60 25.91	18 11.95
Biotestsjön	Biotestsjö nordost	1987	11	2	Vattentemperatur	0.3m	13.73	60 25.91	18 11.95
Biotestsjön	Biotestsjö nordost	1987	11	3	Vattentemperatur	0.3m	13.78	60 25.91	18 11.95
Biotestsjön	Biotestsjö nordost	1987	11	4	Vattentemperatur	0.3m	14.42	60 25.91	18 11.95
Biotestsjön	Biotestsjö nordost	1987	11	5	Vattentemperatur	0.3m	15.3	60 25.91	18 11.95
Biotestsjön	Biotestsjö nordost	1987	11	6	Vattentemperatur	0.3m	15.76	60 25.91	18 11.95
Biotestsjön	Biotestsjö nordost	1987	11	7	Vattentemperatur	0.3m	14	60 25.91	18 11.95
Biotestsjön	Biotestsjö nordost	1987	11	8	Vattentemperatur	0.3m	13.11	60 25.91	18 11.95
Biotestsjön	Biotestsjö nordost	1987	11	9	Vattentemperatur	0.3m	14.06	60 25.91	18 11.95
Biotestsjön	Biotestsjö nordost	1987	11	10	Vattentemperatur	0.3m	13.83	60 25.91	18 11.95
Biotestsjön	Biotestsjö nordost	1987	11	11	Vattentemperatur	0.3m	13.46	60 25.91	18 11.95
Biotestsjön	Biotestsjö nordost	1987	11	12	Vattentemperatur	0.3m	13.29	60 25.91	18 11.95
Biotestsjön	Biotestsjö nordost	1987	11	13	Vattentemperatur	0.3m	13.57	60 25.91	18 11.95
Biotestsjön	Biotestsjö nordost	1987	11	14	Vattentemperatur	0.3m	13.27	60 25.91	18 11.95
Biotestsjön	Biotestsjö nordost	1987	11	15	Vattentemperatur	0.3m	13.83	60 25.91	18 11.95
Biotestsjön	Biotestsjö nordost	1987	11	16	Vattentemperatur	0.3m	13.86	60 25.91	18 11.95
Biotestsjön	Biotestsjö nordost	1987	11	17	Vattentemperatur	0.3m	13.99	60 25.91	18 11.95
Biotestsjön	Biotestsjö nordost	1987	11	18	Vattentemperatur	0.3m	13.75	60 25.91	18 11.95
Biotestsjön	Biotestsjö nordost	1987	11	19	Vattentemperatur	0.3m	13.82	60 25.91	18 11.95
Biotestsjön	Biotestsjö nordost	1987	11	20	Vattentemperatur	0.3m	14.74	60 25.91	18 11.95
Biotestsjön	Biotestsjö nordost	1987	11	21	Vattentemperatur	0.3m	14.62	60 25.91	18 11.95
Biotestsjön	Biotestsjö nordost	1987	11	22	Vattentemperatur	0.3m	13.84	60 25.91	18 11.95
Biotestsjön	Biotestsjö nordost	1987	11	23	Vattentemperatur	0.3m	13.81	60 25.91	18 11.95
Biotestsjön	Biotestsjö nordost	1987	11	24	Vattentemperatur	0.3m	13.72	60 25.91	18 11.95
Biotestsjön	Biotestsjö nordost	1987	11	25	Vattentemperatur	0.3m	13.51	60 25.91	18 11.95
Biotestsjön	Biotestsjö nordost	1987	11	26	Vattentemperatur	0.3m	12.83	60 25.91	18 11.95
Biotestsjön	Biotestsjö nordost	1987	11	27	Vattentemperatur	0.3m	12.86	60 25.91	18 11.95
Biotestsjön	Biotestsjö nordost	1987	11	28	Vattentemperatur	0.3m	12.5	60 25.91	18 11.95
Biotestsjön	Biotestsjö nordost	1987	11	29	Vattentemperatur	0.3m	13.34	60 25.91	18 11.95
Biotestsjön	Biotestsjö nordost	1987	11	30	Vattentemperatur	0.3m	13.92	60 25.91	18 11.95
Biotestsjön	Biotestsjö nordost	1987	12	1	Vattentemperatur	0.3m	13.55	60 25.91	18 11.95
Biotestsjön	Biotestsjö nordost	1987	12	2	Vattentemperatur	0.3m	13.4	60 25.91	18 11.95
Biotestsjön	Biotestsjö nordost	1987	12	3	Vattentemperatur	0.3m	13.05	60 25.91	18 11.95
Biotestsjön	Biotestsjö nordost	1987	12	4	Vattentemperatur	0.3m	12.86	60 25.91	18 11.95
Biotestsjön	Biotestsjö nordost	1987	12	5	Vattentemperatur	0.3m	12.28	60 25.91	18 11.95
Biotestsjön	Biotestsjö nordost	1987	12	6	Vattentemperatur	0.3m	11.73	60 25.91	18 11.95
Biotestsjön	Biotestsjö nordost	1987	12	7	Vattentemperatur	0.3m	8.65	60 25.91	18 11.95
Biotestsjön	Biotestsjö nordost	1987	12	8	Vattentemperatur	0.3m	10.23	60 25.91	18 11.95
Biotestsjön	Biotestsjö nordost	1987	12	9	Vattentemperatur	0.3m	12.28	60 25.91	18 11.95
Biotestsjön	Biotestsjö nordost	1987	12	10	Vattentemperatur	0.3m	11.33	60 25.91	18 11.95
Biotestsjön	Biotestsjö nordost	1987	12	11	Vattentemperatur	0.3m	10.6	60 25.91	18 11.95
Biotestsjön	Biotestsjö nordost	1987	12	12	Vattentemperatur	0.3m	11.74	60 25.91	18 11.95
Biotestsjön	Biotestsjö nordost	1987	12	13	Vattentemperatur	0.3m	11.69	60 25.91	18 11.95
Biotestsjön	Biotestsjö nordost	1987	12	14	Vattentemperatur	0.3m	10.98	60 25.91	18 11.95
Biotestsjön	Biotestsjö nordost	1987	12	15	Vattentemperatur	0.3m	10.5	60 25.91	18 11.95
Biotestsjön	Biotestsjö nordost	1987	12	16	Vattentemperatur	0.3m	9.5	60 25.91	18 11.95
Biotestsjön	Biotestsjö nordost	1987	12	17	Vattentemperatur	0.3m	9.88	60 25.91	18 11.95
Biotestsjön	Biotestsjö nordost	1987	12	18	Vattentemperatur	0.3m	10.05	60 25.91	18 11.95
Biotestsjön	Biotestsjö nordost	1987	12	19	Vattentemperatur	0.3m	10.52	60 25.91	18 11.95
Biotestsjön	Biotestsjö nordost	1987	12	20	Vattentemperatur	0.3m	10.54	60 25.91	18 11.95
Biotestsjön	Biotestsjö nordost	1987	12	21	Vattentemperatur	0.3m	10.33	60 25.91	18 11.95
Biotestsjön	Biotestsjö nordost	1987	12	22	Vattentemperatur	0.3m	10.11	60 25.91	18 11.95
Biotestsjön	Biotestsjö nordost	1987	12	23	Vattentemperatur	0.3m	10.34	60 25.91	18 11.95
Biotestsjön	Biotestsjö nordost	1987	12	24	Vattentemperatur	0.3m	10.23	60 25.91	18 11.95
Biotestsjön	Biotestsjö nordost	1987	12	25	Vattentemperatur	0.3m	10.41	60 25.91	18 11.95
Biotestsjön	Biotestsjö nordost	1987	12	26	Vattentemperatur	0.3m	10.45	60 25.91	18 11.95
Biotestsjön	Biotestsjö nordost	1987	12	27	Vattentemperatur	0.3m	10.56	60 25.91	18 11.95
Biotestsjön	Biotestsjö nordost	1987	12	28	Vattentemperatur	0.3m	10.31	60 25.91	18 11.95
Biotestsjön	Biotestsjö nordost	1987	12	29	Vattentemperatur	0.3m	10.1	60 25.91	18 11.95
Biotestsjön	Biotestsjö nordost	1987	12	30	Vattentemperatur	0.3m	10.25	60 25.91	18 11.95
Biotestsjön	Biotestsjö nordost	1987	12	31	Vattentemperatur	0.3m	10.42	60 25.91	18 11.95
Biotestsjön	Biotestsjö nordost	1988	1	1	Vattentemperatur	0.3m	10.82	60 25.91	18 11.95
Biotestsjön	Biotestsjö nordost	1988	1	2	Vattentemperatur	0.3m	11.01	60 25.91	18 11.95
Biotestsjön	Biotestsjö nordost	1988	1	3	Vattentemperatur	0.3m	10.9	60 25.91	18 11.95
Biotestsjön	Biotestsjö nordost	1988	1	4	Vattentemperatur	0.3m	11.11	60 25.91	18 11.95
Biotestsjön	Biotestsjö nordost	1988	1	5	Vattentemperatur	0.3m	10.93	60 25.91	18 11.95
Biotestsjön	Biotestsjö nordost	1988	1	6	Vattentemperatur	0.3m	10.83	60 25.91	18 11.95
Biotestsjön	Biotestsjö nordost	1988	1	7	Vattentemperatur	0.3m	10.92	60 25.91	18 11.95
Biotestsjön	Biotestsjö nordost	1988	1	8	Vattentemperatur	0.3m	11.21	60 25.91	18 11.95
Biotestsjön	Biotestsjö nordost	1988	1	9	Vattentemperatur	0.3m	10.68	60 25.91	18 11.95
Biotestsjön	Biotestsjö nordost	1988	1	10	Vattentemperatur	0.3m	9.9	60 25.91	18 11.95
Biotestsjön	Biotestsjö nordost	1988	1	11	Vattentemperatur	0.3m	10.63	60 25.91	18 11.95
Biotestsjön	Biotestsjö nordost	1988	1	12	Vattentemperatur	0.3m	10.18	60 25.91	18 11.95
Biotestsjön	Biotestsjö nordost	1988	1	13	Vattentemperatur	0.3m	10.49	60 25.91	18 11.95
Biotestsjön	Biotestsjö nordost	1988	1	14	Vattentemperatur	0.3m	10.54	60 25.91	18 11.95
Biotestsjön	Biotestsjö nordost	1988	1	15	Vattentemperatur	0.3m	10.35	60 25.91	18 11.95
Biotestsjön	Biotestsjö nordost	1988	1	16	Vattentemperatur	0.3m	10.58	60 25.91	18 11.95
Biotestsjön	Biotestsjö nordost	1988	1	17	Vattentemperatur	0.3m	10.71	60 25.91	18 11.95
Biotestsjön	Biotestsjö nordost	1988	1	18	Vattentemperatur	0.3m	10.55	60 25.91	18 11.95
Biotestsjön	Biotestsjö nordost	1988	1	19	Vattentemperatur	0.3m	10.33	60 25.91	18 11.95
Biotestsjön	Biotestsjö nordost	1988	1	20	Vattentemperatur	0.3m	10.64	60 25.91	18 11.95
Biotestsjön	Biotestsjö nordost	1988	1	21	Vattentemperatur	0.3m	10.68	60 25.91	18 11.95
Biotestsjön	Biotestsjö nordost	1988	1	22	Vattentemperatur	0.3m	10.95	60 25.91	18 11.95
Biotestsjön	Biotestsjö nordost	1988	1	23	Vattentemperatur	0.3m	10.88	60 25.91	18 11.95
Biotestsjön	Biotestsjö nordost	1988	1	24	Vattentemperatur	0.3m	10.81	60 25.91	18 11.95
Biotestsjön	Biotestsjö nordost	1988	1	25	Vattentemperatur	0.3m	10.66	60 25.91	18 11.95
Biotestsjön	Biotestsjö nordost	1988	1	26	Vattentemperatur	0.3m	10.41	60 25.91	18 11.95
Biotestsjön	Biotestsjö nordost	1988	1	27	Vattentemperatur	0.3m	10.4	60 25.91	18 11.95
Biotestsjön	Biotestsjö nordost	1988	1	28	Vattentemperatur	0.3m	10.3	60 25.91	18 11.95
Biotestsjön	Biotestsjö nordost	1988	1	29	Vattentemperatur	0.3m	10.2	60 25.91	18 11.95
Biotestsjön	Biotestsjö nordost	1988	1	30	Vattentemperatur	0.3m	8.91	60 25.91	18 11.95
Biotestsjön	Biotestsjö nordost	1988	1	31	Vattentemperatur	0.3m	9.3	60 25.91	18 11.95
Biotestsjön	Biotestsjö nordost	1988	2	1	Vattentemperatur	0.3m	10.2	60 25.91	18 11.95
Biotestsjön	Biotestsjö nordost	1988	2	2	Vattentemperatur	0.3m	10.27	60 25.91	18 11.95
Biotestsjön	Biotestsjö nordost	1988	2	3	Vattentemperatur	0.3m	10.74	60 25.91	18 11.95
Biotestsjön	Biotestsjö nordost	1988	2	4	Vattentemperatur	0.3m	11.09	60 25.91	18 11.95
Biotestsjön	Biotestsjö nordost	1988	2	5	Vattentemperatur	0.3m	11.15	60 25.91	18 11.95
Biotestsjön	Biotestsjö nordost	1988	2	6	Vattentemperatur	0.3m	10.8	60 25.91	18 11.95
Biotestsjön	Biotestsjö nordost	1988	2	7	Vattentemperatur	0.3m	10.7	60 25.91	18 11.95
Biotestsjön	Biotestsjö nordost	1988	2	8	Vattentemperatur	0.3m	11.06	60 25.91	18 11.95
Biotestsjön	Biotestsjö nordost	1988	2	9	Vattentemperatur	0.3m	11.03	60 25.91	18 11.95
Biotestsjön	Biotestsjö nordost	1988	2	10	Vattentemperatur	0.3m	11.01	60 25.91	18 11.95
Biotestsjön	Biotestsjö nordost	1988	2	11	Vattentemperatur	0.3m	10.93	60 25.91	18 11.95
Biotestsjön	Biotestsjö nordost	1988	2	12	Vattentemperatur	0.3m	11.09	60 25.91	18 11.95
Biotestsjön	Biotestsjö nordost	1988	2	13	Vattentemperatur	0.3m	11.2	60 25.91	18 11.95
Biotestsjön	Biotestsjö nordost	1988	2	14	Vattentemperatur	0.3m	10.96	60 25.91	18 11.95
Biotestsjön	Biotestsjö nordost	1988	2	15	Vattentemperatur	0.3m	11.42	60 25.91	18 11.95
Biotestsjön	Biotestsjö nordost	1988	2	16	Vattentemperatur	0.3m	11.43	60 25.91	18 11.95
Biotestsjön	Biotestsjö nordost	1988	2	17	Vattentemperatur	0.3m	11.03	60 25.91	18 11.95
Biotestsjön	Biotestsjö nordost	1988	2	18	Vattentemperatur	0.3m	10.93	60 25.91	18 11.95
Biotestsjön	Biotestsjö nordost	1988	2	19	Vattentemperatur	0.3m	10.7	60 25.91	18 11.95
Biotestsjön	Biotestsjö nordost	1988	2	20	Vattentemperatur	0.3m	10.28	60 25.91	18 11.95
Biotestsjön	Biotestsjö nordost	1988	2	21	Vattentemperatur	0.3m	10.48	60 25.91	18 11.95
Biotestsjön	Biotestsjö nordost	1988	2	22	Vattentemperatur	0.3m	10.35	60 25.91	18 11.95
Biotestsjön	Biotestsjö nordost	1988	2	23	Vattentemperatur	0.3m	10.88	60 25.91	18 11.95
Biotestsjön	Biotestsjö nordost	1988	2	24	Vattentemperatur	0.3m	10.37	60 25.91	18 11.95
Biotestsjön	Biotestsjö nordost	1988	2	25	Vattentemperatur	0.3m	10.64	60 25.91	18 11.95
Biotestsjön	Biotestsjö nordost	1988	2	26	Vattentemperatur	0.3m	11.33	60 25.91	18 11.95
Biotestsjön	Biotestsjö nordost	1988	2	27	Vattentemperatur	0.3m	10.84	60 25.91	18 11.95
Biotestsjön	Biotestsjö nordost	1988	2	28	Vattentemperatur	0.3m	10.2	60 25.91	18 11.95
Biotestsjön	Biotestsjö nordost	1988	2	29	Vattentemperatur	0.3m	9.85	60 25.91	18 11.95
Biotestsjön	Biotestsjö nordost	1988	3	1	Vattentemperatur	0.3m	9.7	60 25.91	18 11.95
Biotestsjön	Biotestsjö nordost	1988	3	2	Vattentemperatur	0.3m	9.45	60 25.91	18 11.95
Biotestsjön	Biotestsjö nordost	1988	3	3	Vattentemperatur	0.3m	10.05	60 25.91	18 11.95
Biotestsjön	Biotestsjö nordost	1988	3	4	Vattentemperatur	0.3m	10.32	60 25.91	18 11.95
Biotestsjön	Biotestsjö nordost	1988	3	5	Vattentemperatur	0.3m	10.14	60 25.91	18 11.95
Biotestsjön	Biotestsjö nordost	1988	3	6	Vattentemperatur	0.3m	10.66	60 25.91	18 11.95
Biotestsjön	Biotestsjö nordost	1988	3	7	Vattentemperatur	0.3m	10.41	60 25.91	18 11.95
Biotestsjön	Biotestsjö nordost	1988	3	8	Vattentemperatur	0.3m	9.34	60 25.91	18 11.95
Biotestsjön	Biotestsjö nordost	1988	3	9	Vattentemperatur	0.3m	12.26	60 25.91	18 11.95
Biotestsjön	Biotestsjö nordost	1988	3	10	Vattentemperatur	0.3m	11.5	60 25.91	18 11.95
Biotestsjön	Biotestsjö nordost	1988	3	11	Vattentemperatur	0.3m	11.19	60 25.91	18 11.95
Biotestsjön	Biotestsjö nordost	1988	3	12	Vattentemperatur	0.3m	10.52	60 25.91	18 11.95
Biotestsjön	Biotestsjö nordost	1988	3	13	Vattentemperatur	0.3m	10.72	60 25.91	18 11.95
Biotestsjön	Biotestsjö nordost	1988	3	14	Vattentemperatur	0.3m	10.36	60 25.91	18 11.95
Biotestsjön	Biotestsjö nordost	1988	3	15	Vattentemperatur	0.3m	9.94	60 25.91	18 11.95
Biotestsjön	Biotestsjö nordost	1988	3	16	Vattentemperatur	0.3m	10.53	60 25.91	18 11.95
Biotestsjön	Biotestsjö nordost	1988	3	17	Vattentemperatur	0.3m	10.47	60 25.91	18 11.95
Biotestsjön	Biotestsjö nordost	1988	3	18	Vattentemperatur	0.3m	10.14	60 25.91	18 11.95
Biotestsjön	Biotestsjö nordost	1988	3	19	Vattentemperatur	0.3m	10.73	60 25.91	18 11.95
Biotestsjön	Biotestsjö nordost	1988	3	20	Vattentemperatur	0.3m	10.63	60 25.91	18 11.95
Biotestsjön	Biotestsjö nordost	1988	3	21	Vattentemperatur	0.3m	10.64	60 25.91	18 11.95
Biotestsjön	Biotestsjö nordost	1988	3	22	Vattentemperatur	0.3m	11.04	60 25.91	18 11.95
Biotestsjön	Biotestsjö nordost	1988	3	23	Vattentemperatur	0.3m	10.81	60 25.91	18 11.95
Biotestsjön	Biotestsjö nordost	1988	3	24	Vattentemperatur	0.3m	10.89	60 25.91	18 11.95
Biotestsjön	Biotestsjö nordost	1988	3	25	Vattentemperatur	0.3m	10.65	60 25.91	18 11.95
Biotestsjön	Biotestsjö nordost	1988	3	26	Vattentemperatur	0.3m	10.79	60 25.91	18 11.95
Biotestsjön	Biotestsjö nordost	1988	3	27	Vattentemperatur	0.3m	10.89	60 25.91	18 11.95
Biotestsjön	Biotestsjö nordost	1988	3	28	Vattentemperatur	0.3m	10.71	60 25.91	18 11.95
Biotestsjön	Biotestsjö nordost	1988	3	29	Vattentemperatur	0.3m	11.1	60 25.91	18 11.95
Biotestsjön	Biotestsjö nordost	1988	3	30	Vattentemperatur	0.3m	11.18	60 25.91	18 11.95
Biotestsjön	Biotestsjö nordost	1988	3	31	Vattentemperatur	0.3m	10.95	60 25.91	18 11.95
Biotestsjön	Biotestsjö nordost	1988	4	1	Vattentemperatur	0.3m	11.23	60 25.91	18 11.95
Biotestsjön	Biotestsjö nordost	1988	4	2	Vattentemperatur	0.3m	11.16	60 25.91	18 11.95
Biotestsjön	Biotestsjö nordost	1988	4	3	Vattentemperatur	0.3m	11.09	60 25.91	18 11.95
Biotestsjön	Biotestsjö nordost	1988	4	4	Vattentemperatur	0.3m	11.33	60 25.91	18 11.95
Biotestsjön	Biotestsjö nordost	1988	4	5	Vattentemperatur	0.3m	11.43	60 25.91	18 11.95
Biotestsjön	Biotestsjö nordost	1988	4	6	Vattentemperatur	0.3m	12.17	60 25.91	18 11.95
Biotestsjön	Biotestsjö nordost	1988	4	7	Vattentemperatur	0.3m	12.2	60 25.91	18 11.95
Biotestsjön	Biotestsjö nordost	1988	4	8	Vattentemperatur	0.3m	11.76	60 25.91	18 11.95
Biotestsjön	Biotestsjö nordost	1988	4	9	Vattentemperatur	0.3m	11.79	60 25.91	18 11.95
Biotestsjön	Biotestsjö nordost	1988	4	10	Vattentemperatur	0.3m	12.13	60 25.91	18 11.95
Biotestsjön	Biotestsjö nordost	1988	4	11	Vattentemperatur	0.3m	11.98	60 25.91	18 11.95
Biotestsjön	Biotestsjö nordost	1988	4	12	Vattentemperatur	0.3m	11.9	60 25.91	18 11.95
Biotestsjön	Biotestsjö nordost	1988	4	13	Vattentemperatur	0.3m	11.76	60 25.91	18 11.95
Biotestsjön	Biotestsjö nordost	1988	4	14	Vattentemperatur	0.3m	11.61	60 25.91	18 11.95
Biotestsjön	Biotestsjö nordost	1988	4	15	Vattentemperatur	0.3m	12.11	60 25.91	18 11.95
Biotestsjön	Biotestsjö nordost	1988	4	16	Vattentemperatur	0.3m	12.58	60 25.91	18 11.95
Biotestsjön	Biotestsjö nordost	1988	4	17	Vattentemperatur	0.3m	12.5	60 25.91	18 11.95
Biotestsjön	Biotestsjö nordost	1988	4	18	Vattentemperatur	0.3m	12.27	60 25.91	18 11.95
Biotestsjön	Biotestsjö nordost	1988	4	19	Vattentemperatur	0.3m	13.9	60 25.91	18 11.95
Biotestsjön	Biotestsjö nordost	1988	4	20	Vattentemperatur	0.3m	14.14	60 25.91	18 11.95
Biotestsjön	Biotestsjö nordost	1988	4	21	Vattentemperatur	0.3m	12.37	60 25.91	18 11.95
Biotestsjön	Biotestsjö nordost	1988	4	22	Vattentemperatur	0.3m	12.87	60 25.91	18 11.95
Biotestsjön	Biotestsjö nordost	1988	4	23	Vattentemperatur	0.3m	12.75	60 25.91	18 11.95
Biotestsjön	Biotestsjö nordost	1988	4	24	Vattentemperatur	0.3m	12.7	60 25.91	18 11.95
Biotestsjön	Biotestsjö nordost	1988	4	25	Vattentemperatur	0.3m	12.01	60 25.91	18 11.95
Biotestsjön	Biotestsjö nordost	1988	4	26	Vattentemperatur	0.3m	12.48	60 25.91	18 11.95
Biotestsjön	Biotestsjö nordost	1988	4	27	Vattentemperatur	0.3m	13.47	60 25.91	18 11.95
Biotestsjön	Biotestsjö nordost	1988	4	28	Vattentemperatur	0.3m	13.81	60 25.91	18 11.95
Biotestsjön	Biotestsjö nordost	1988	4	29	Vattentemperatur	0.3m	13.51	60 25.91	18 11.95
Biotestsjön	Biotestsjö nordost	1988	4	30	Vattentemperatur	0.3m	13.11	60 25.91	18 11.95
Biotestsjön	Biotestsjö nordost	1988	5	1	Vattentemperatur	0.3m	12.88	60 25.91	18 11.95
Biotestsjön	Biotestsjö nordost	1988	5	2	Vattentemperatur	0.3m	12.95	60 25.91	18 11.95
Biotestsjön	Biotestsjö nordost	1988	5	3	Vattentemperatur	0.3m	13.33	60 25.91	18 11.95
Biotestsjön	Biotestsjö nordost	1988	5	4	Vattentemperatur	0.3m	13.03	60 25.91	18 11.95
Biotestsjön	Biotestsjö nordost	1988	5	5	Vattentemperatur	0.3m	12.98	60 25.91	18 11.95
Biotestsjön	Biotestsjö nordost	1988	5	6	Vattentemperatur	0.3m	14.61	60 25.91	18 11.95
Biotestsjön	Biotestsjö nordost	1988	5	7	Vattentemperatur	0.3m	15.42	60 25.91	18 11.95
Biotestsjön	Biotestsjö nordost	1988	5	8	Vattentemperatur	0.3m	16	60 25.91	18 11.95
Biotestsjön	Biotestsjö nordost	1988	5	9	Vattentemperatur	0.3m	16.6	60 25.91	18 11.95
Biotestsjön	Biotestsjö nordost	1988	5	10	Vattentemperatur	0.3m	16.52	60 25.91	18 11.95
Biotestsjön	Biotestsjö nordost	1988	5	11	Vattentemperatur	0.3m	16.48	60 25.91	18 11.95
Biotestsjön	Biotestsjö nordost	1988	5	12	Vattentemperatur	0.3m	17.32	60 25.91	18 11.95
Biotestsjön	Biotestsjö nordost	1988	5	13	Vattentemperatur	0.3m	18.35	60 25.91	18 11.95
Biotestsjön	Biotestsjö nordost	1988	5	14	Vattentemperatur	0.3m	18.39	60 25.91	18 11.95
Biotestsjön	Biotestsjö nordost	1988	5	15	Vattentemperatur	0.3m	17.94	60 25.91	18 11.95
Biotestsjön	Biotestsjö nordost	1988	5	16	Vattentemperatur	0.3m	18.68	60 25.91	18 11.95
Biotestsjön	Biotestsjö nordost	1988	5	17	Vattentemperatur	0.3m	18.65	60 25.91	18 11.95
Biotestsjön	Biotestsjö nordost	1988	5	18	Vattentemperatur	0.3m	16.52	60 25.91	18 11.95
Biotestsjön	Biotestsjö nordost	1988	5	19	Vattentemperatur	0.3m	15.01	60 25.91	18 11.95
Biotestsjön	Biotestsjö nordost	1988	5	20	Vattentemperatur	0.3m	15.84	60 25.91	18 11.95
Biotestsjön	Biotestsjö nordost	1988	5	21	Vattentemperatur	0.3m	15.1	60 25.91	18 11.95
Biotestsjön	Biotestsjö nordost	1988	5	22	Vattentemperatur	0.3m	12.38	60 25.91	18 11.95
Biotestsjön	Biotestsjö nordost	1988	5	23	Vattentemperatur	0.3m	13.13	60 25.91	18 11.95
Biotestsjön	Biotestsjö nordost	1988	5	24	Vattentemperatur	0.3m	16.22	60 25.91	18 11.95
Biotestsjön	Biotestsjö nordost	1988	5	25	Vattentemperatur	0.3m	17.42	60 25.91	18 11.95
Biotestsjön	Biotestsjö nordost	1988	5	26	Vattentemperatur	0.3m	17.81	60 25.91	18 11.95
Biotestsjön	Biotestsjö nordost	1988	5	27	Vattentemperatur	0.3m	18.4	60 25.91	18 11.95
Biotestsjön	Biotestsjö nordost	1988	5	28	Vattentemperatur	0.3m	16.5	60 25.91	18 11.95
Biotestsjön	Biotestsjö nordost	1988	5	29	Vattentemperatur	0.3m	15.98	60 25.91	18 11.95
Biotestsjön	Biotestsjö nordost	1988	5	30	Vattentemperatur	0.3m	16.73	60 25.91	18 11.95
Biotestsjön	Biotestsjö nordost	1988	5	31	Vattentemperatur	0.3m	16.18	60 25.91	18 11.95
Biotestsjön	Biotestsjö nordost	1988	6	1	Vattentemperatur	0.3m	15.41	60 25.91	18 11.95
Biotestsjön	Biotestsjö nordost	1988	6	2	Vattentemperatur	0.3m	16.08	60 25.91	18 11.95
Biotestsjön	Biotestsjö nordost	1988	6	3	Vattentemperatur	0.3m	16.93	60 25.91	18 11.95
Biotestsjön	Biotestsjö nordost	1988	6	4	Vattentemperatur	0.3m	16.91	60 25.91	18 11.95
Biotestsjön	Biotestsjö nordost	1988	6	5	Vattentemperatur	0.3m	16.45	60 25.91	18 11.95
Biotestsjön	Biotestsjö nordost	1988	6	6	Vattentemperatur	0.3m	17.33	60 25.91	18 11.95
Biotestsjön	Biotestsjö nordost	1988	6	7	Vattentemperatur	0.3m	18.23	60 25.91	18 11.95
Biotestsjön	Biotestsjö nordost	1988	6	8	Vattentemperatur	0.3m	17.05	60 25.91	18 11.95
Biotestsjön	Biotestsjö nordost	1988	6	9	Vattentemperatur	0.3m	18.39	60 25.91	18 11.95
Biotestsjön	Biotestsjö nordost	1988	6	10	Vattentemperatur	0.3m	18.64	60 25.91	18 11.95
Biotestsjön	Biotestsjö nordost	1988	6	11	Vattentemperatur	0.3m	17.05	60 25.91	18 11.95
Biotestsjön	Biotestsjö nordost	1988	6	12	Vattentemperatur	0.3m	19.5	60 25.91	18 11.95
Biotestsjön	Biotestsjö nordost	1988	6	13	Vattentemperatur	0.3m	20.6	60 25.91	18 11.95
Biotestsjön	Biotestsjö nordost	1988	6	14	Vattentemperatur	0.3m	19.63	60 25.91	18 11.95
Biotestsjön	Biotestsjö nordost	1988	6	16	Vattentemperatur	0.3m	21.45	60 25.91	18 11.95
Biotestsjön	Biotestsjö nordost	1988	6	17	Vattentemperatur	0.3m	21.69	60 25.91	18 11.95
Biotestsjön	Biotestsjö nordost	1988	6	18	Vattentemperatur	0.3m	21.84	60 25.91	18 11.95
Biotestsjön	Biotestsjö nordost	1988	6	19	Vattentemperatur	0.3m	22.15	60 25.91	18 11.95
Biotestsjön	Biotestsjö nordost	1988	6	20	Vattentemperatur	0.3m	21.04	60 25.91	18 11.95
Biotestsjön	Biotestsjö nordost	1988	6	21	Vattentemperatur	0.3m	20.74	60 25.91	18 11.95
Biotestsjön	Biotestsjö nordost	1988	6	22	Vattentemperatur	0.3m	21.5	60 25.91	18 11.95
Biotestsjön	Biotestsjö nordost	1988	6	23	Vattentemperatur	0.3m	22.37	60 25.91	18 11.95
Biotestsjön	Biotestsjö nordost	1988	6	24	Vattentemperatur	0.3m	22.74	60 25.91	18 11.95
Biotestsjön	Biotestsjö nordost	1988	6	25	Vattentemperatur	0.3m	23.29	60 25.91	18 11.95
Biotestsjön	Biotestsjö nordost	1988	6	26	Vattentemperatur	0.3m	24.46	60 25.91	18 11.95
Biotestsjön	Biotestsjö nordost	1988	6	27	Vattentemperatur	0.3m	25.26	60 25.91	18 11.95
Biotestsjön	Biotestsjö nordost	1988	6	28	Vattentemperatur	0.3m	25.8	60 25.91	18 11.95
Biotestsjön	Biotestsjö nordost	1988	6	29	Vattentemperatur	0.3m	25.6	60 25.91	18 11.95
Biotestsjön	Biotestsjö nordost	1988	6	30	Vattentemperatur	0.3m	25.55	60 25.91	18 11.95
Biotestsjön	Biotestsjö nordost	1988	7	1	Vattentemperatur	0.3m	24.36	60 25.91	18 11.95
Biotestsjön	Biotestsjö nordost	1988	7	2	Vattentemperatur	0.3m	23.92	60 25.91	18 11.95
Biotestsjön	Biotestsjö nordost	1988	7	3	Vattentemperatur	0.3m	24.56	60 25.91	18 11.95
Biotestsjön	Biotestsjö nordost	1988	7	4	Vattentemperatur	0.3m	22.48	60 25.91	18 11.95
Biotestsjön	Biotestsjö nordost	1988	7	5	Vattentemperatur	0.3m	19.04	60 25.91	18 11.95
Biotestsjön	Biotestsjö nordost	1988	7	6	Vattentemperatur	0.3m	20.61	60 25.91	18 11.95
Biotestsjön	Biotestsjö nordost	1988	7	7	Vattentemperatur	0.3m	19.97	60 25.91	18 11.95
Biotestsjön	Biotestsjö nordost	1988	7	8	Vattentemperatur	0.3m	18.32	60 25.91	18 11.95
Biotestsjön	Biotestsjö nordost	1988	7	9	Vattentemperatur	0.3m	19.42	60 25.91	18 11.95
Biotestsjön	Biotestsjö nordost	1988	7	10	Vattentemperatur	0.3m	19.7	60 25.91	18 11.95
Biotestsjön	Biotestsjö nordost	1988	7	11	Vattentemperatur	0.3m	19.9	60 25.91	18 11.95
Biotestsjön	Biotestsjö nordost	1988	7	12	Vattentemperatur	0.3m	19.41	60 25.91	18 11.95
Biotestsjön	Biotestsjö nordost	1988	7	13	Vattentemperatur	0.3m	18.81	60 25.91	18 11.95
Biotestsjön	Biotestsjö nordost	1988	7	14	Vattentemperatur	0.3m	21.49	60 25.91	18 11.95
Biotestsjön	Biotestsjö nordost	1988	7	15	Vattentemperatur	0.3m	22.79	60 25.91	18 11.95
Biotestsjön	Biotestsjö nordost	1988	7	16	Vattentemperatur	0.3m	21.95	60 25.91	18 11.95
Biotestsjön	Biotestsjö nordost	1988	7	17	Vattentemperatur	0.3m	23.64	60 25.91	18 11.95
Biotestsjön	Biotestsjö nordost	1988	7	18	Vattentemperatur	0.3m	25.04	60 25.91	18 11.95
Biotestsjön	Biotestsjö nordost	1988	7	19	Vattentemperatur	0.3m	26.73	60 25.91	18 11.95
Biotestsjön	Biotestsjö nordost	1988	7	20	Vattentemperatur	0.3m	26.78	60 25.91	18 11.95
Biotestsjön	Biotestsjö nordost	1988	7	21	Vattentemperatur	0.3m	25.38	60 25.91	18 11.95
Biotestsjön	Biotestsjö nordost	1988	7	22	Vattentemperatur	0.3m	19.89	60 25.91	18 11.95
Biotestsjön	Biotestsjö nordost	1988	7	23	Vattentemperatur	0.3m	20.78	60 25.91	18 11.95
Biotestsjön	Biotestsjö nordost	1988	7	24	Vattentemperatur	0.3m	23.01	60 25.91	18 11.95
Biotestsjön	Biotestsjö nordost	1988	7	25	Vattentemperatur	0.3m	22.88	60 25.91	18 11.95
Biotestsjön	Biotestsjö nordost	1988	7	26	Vattentemperatur	0.3m	21.49	60 25.91	18 11.95
Biotestsjön	Biotestsjö nordost	1988	7	27	Vattentemperatur	0.3m	20.07	60 25.91	18 11.95
Biotestsjön	Biotestsjö nordost	1988	7	28	Vattentemperatur	0.3m	19.14	60 25.91	18 11.95
Biotestsjön	Biotestsjö nordost	1988	7	29	Vattentemperatur	0.3m	20.43	60 25.91	18 11.95
Biotestsjön	Biotestsjö nordost	1988	7	30	Vattentemperatur	0.3m	21.28	60 25.91	18 11.95
Biotestsjön	Biotestsjö nordost	1988	7	31	Vattentemperatur	0.3m	20.28	60 25.91	18 11.95
Biotestsjön	Biotestsjö nordost	1988	8	1	Vattentemperatur	0.3m	17.09	60 25.91	18 11.95
Biotestsjön	Biotestsjö nordost	1988	8	2	Vattentemperatur	0.3m	14.53	60 25.91	18 11.95
Biotestsjön	Biotestsjö nordost	1988	8	3	Vattentemperatur	0.3m	14.91	60 25.91	18 11.95
Biotestsjön	Biotestsjö nordost	1988	8	4	Vattentemperatur	0.3m	15.84	60 25.91	18 11.95
Biotestsjön	Biotestsjö nordost	1988	8	5	Vattentemperatur	0.3m	16.23	60 25.91	18 11.95
Biotestsjön	Biotestsjö nordost	1988	8	6	Vattentemperatur	0.3m	15.14	60 25.91	18 11.95
Biotestsjön	Biotestsjö nordost	1988	8	7	Vattentemperatur	0.3m	15.24	60 25.91	18 11.95
Biotestsjön	Biotestsjö nordost	1988	8	8	Vattentemperatur	0.3m	18.81	60 25.91	18 11.95
Biotestsjön	Biotestsjö nordost	1988	8	9	Vattentemperatur	0.3m	21.13	60 25.91	18 11.95
Biotestsjön	Biotestsjö nordost	1988	8	10	Vattentemperatur	0.3m	20.23	60 25.91	18 11.95
Biotestsjön	Biotestsjö nordost	1988	8	11	Vattentemperatur	0.3m	20.28	60 25.91	18 11.95
Biotestsjön	Biotestsjö nordost	1988	8	12	Vattentemperatur	0.3m	20.6	60 25.91	18 11.95
Biotestsjön	Biotestsjö nordost	1988	8	13	Vattentemperatur	0.3m	19.96	60 25.91	18 11.95
Biotestsjön	Biotestsjö nordost	1988	8	14	Vattentemperatur	0.3m	20.37	60 25.91	18 11.95
Biotestsjön	Biotestsjö nordost	1988	8	15	Vattentemperatur	0.3m	22.41	60 25.91	18 11.95
Biotestsjön	Biotestsjö nordost	1988	8	16	Vattentemperatur	0.3m	22.76	60 25.91	18 11.95
Biotestsjön	Biotestsjö nordost	1988	8	17	Vattentemperatur	0.3m	23.05	60 25.91	18 11.95
Biotestsjön	Biotestsjö nordost	1988	8	18	Vattentemperatur	0.3m	23.49	60 25.91	18 11.95
Biotestsjön	Biotestsjö nordost	1988	8	19	Vattentemperatur	0.3m	22.64	60 25.91	18 11.95
Biotestsjön	Biotestsjö nordost	1988	8	20	Vattentemperatur	0.3m	23.98	60 25.91	18 11.95
Biotestsjön	Biotestsjö nordost	1988	8	21	Vattentemperatur	0.3m	24.22	60 25.91	18 11.95
Biotestsjön	Biotestsjö nordost	1988	8	22	Vattentemperatur	0.3m	23.4	60 25.91	18 11.95
Biotestsjön	Biotestsjö nordost	1988	8	23	Vattentemperatur	0.3m	24.16	60 25.91	18 11.95
Biotestsjön	Biotestsjö nordost	1988	8	24	Vattentemperatur	0.3m	24.66	60 25.91	18 11.95
Biotestsjön	Biotestsjö nordost	1988	8	25	Vattentemperatur	0.3m	24.28	60 25.91	18 11.95
Biotestsjön	Biotestsjö nordost	1988	8	26	Vattentemperatur	0.3m	24.23	60 25.91	18 11.95
Biotestsjön	Biotestsjö nordost	1988	8	27	Vattentemperatur	0.3m	24.61	60 25.91	18 11.95
Biotestsjön	Biotestsjö nordost	1988	8	28	Vattentemperatur	0.3m	24.88	60 25.91	18 11.95
Biotestsjön	Biotestsjö nordost	1988	8	29	Vattentemperatur	0.3m	24.91	60 25.91	18 11.95
Biotestsjön	Biotestsjö nordost	1988	8	30	Vattentemperatur	0.3m	24.14	60 25.91	18 11.95
Biotestsjön	Biotestsjö nordost	1988	8	31	Vattentemperatur	0.3m	23.1	60 25.91	18 11.95
Biotestsjön	Biotestsjö nordost	1988	9	1	Vattentemperatur	0.3m	23.86	60 25.91	18 11.95
Biotestsjön	Biotestsjö nordost	1988	9	2	Vattentemperatur	0.3m	21.27	60 25.91	18 11.95
Biotestsjön	Biotestsjö nordost	1988	9	3	Vattentemperatur	0.3m	19.55	60 25.91	18 11.95
Biotestsjön	Biotestsjö nordost	1988	9	4	Vattentemperatur	0.3m	18.98	60 25.91	18 11.95
Biotestsjön	Biotestsjö nordost	1988	9	5	Vattentemperatur	0.3m	18.29	60 25.91	18 11.95
Biotestsjön	Biotestsjö nordost	1988	9	6	Vattentemperatur	0.3m	19.88	60 25.91	18 11.95
Biotestsjön	Biotestsjö nordost	1988	9	7	Vattentemperatur	0.3m	21.24	60 25.91	18 11.95
Biotestsjön	Biotestsjö nordost	1988	9	8	Vattentemperatur	0.3m	22.18	60 25.91	18 11.95
Biotestsjön	Biotestsjö nordost	1988	9	9	Vattentemperatur	0.3m	19.55	60 25.91	18 11.95
Biotestsjön	Biotestsjö nordost	1988	9	10	Vattentemperatur	0.3m	17.53	60 25.91	18 11.95
Biotestsjön	Biotestsjö nordost	1988	9	11	Vattentemperatur	0.3m	19.26	60 25.91	18 11.95
Biotestsjön	Biotestsjö nordost	1988	9	12	Vattentemperatur	0.3m	20.54	60 25.91	18 11.95
Biotestsjön	Biotestsjö nordost	1988	9	13	Vattentemperatur	0.3m	20.45	60 25.91	18 11.95
Biotestsjön	Biotestsjö nordost	1988	9	14	Vattentemperatur	0.3m	19.81	60 25.91	18 11.95
Biotestsjön	Biotestsjö nordost	1988	9	15	Vattentemperatur	0.3m	21.17	60 25.91	18 11.95
Biotestsjön	Biotestsjö nordost	1988	9	16	Vattentemperatur	0.3m	20.9	60 25.91	18 11.95
Biotestsjön	Biotestsjö nordost	1988	9	17	Vattentemperatur	0.3m	20.7	60 25.91	18 11.95
Biotestsjön	Biotestsjö nordost	1988	9	18	Vattentemperatur	0.3m	19.74	60 25.91	18 11.95
Biotestsjön	Biotestsjö nordost	1988	9	19	Vattentemperatur	0.3m	20.92	60 25.91	18 11.95
Biotestsjön	Biotestsjö nordost	1988	9	20	Vattentemperatur	0.3m	21.52	60 25.91	18 11.95
Biotestsjön	Biotestsjö nordost	1988	9	21	Vattentemperatur	0.3m	20.92	60 25.91	18 11.95
Biotestsjön	Biotestsjö nordost	1988	9	22	Vattentemperatur	0.3m	21.14	60 25.91	18 11.95
Biotestsjön	Biotestsjö nordost	1988	9	23	Vattentemperatur	0.3m	21.49	60 25.91	18 11.95
Biotestsjön	Biotestsjö nordost	1988	9	24	Vattentemperatur	0.3m	21.34	60 25.91	18 11.95
Biotestsjön	Biotestsjö nordost	1988	9	25	Vattentemperatur	0.3m	21.15	60 25.91	18 11.95
Biotestsjön	Biotestsjö nordost	1988	9	26	Vattentemperatur	0.3m	20.66	60 25.91	18 11.95
Biotestsjön	Biotestsjö nordost	1988	9	27	Vattentemperatur	0.3m	20.19	60 25.91	18 11.95
Biotestsjön	Biotestsjö nordost	1988	9	28	Vattentemperatur	0.3m	20.41	60 25.91	18 11.95
Biotestsjön	Biotestsjö nordost	1988	9	29	Vattentemperatur	0.3m	20.41	60 25.91	18 11.95
Biotestsjön	Biotestsjö nordost	1988	9	30	Vattentemperatur	0.3m	19.88	60 25.91	18 11.95
Biotestsjön	Biotestsjö nordost	1988	10	1	Vattentemperatur	0.3m	19.12	60 25.91	18 11.95
Biotestsjön	Biotestsjö nordost	1988	10	2	Vattentemperatur	0.3m	19.45	60 25.91	18 11.95
Biotestsjön	Biotestsjö nordost	1988	10	3	Vattentemperatur	0.3m	19.67	60 25.91	18 11.95
Biotestsjön	Biotestsjö nordost	1988	10	4	Vattentemperatur	0.3m	19.87	60 25.91	18 11.95
Biotestsjön	Biotestsjö nordost	1988	10	5	Vattentemperatur	0.3m	19.94	60 25.91	18 11.95
Biotestsjön	Biotestsjö nordost	1988	10	6	Vattentemperatur	0.3m	19.89	60 25.91	18 11.95
Biotestsjön	Biotestsjö nordost	1988	10	7	Vattentemperatur	0.3m	20.11	60 25.91	18 11.95
Biotestsjön	Biotestsjö nordost	1988	10	8	Vattentemperatur	0.3m	18.29	60 25.91	18 11.95
Biotestsjön	Biotestsjö nordost	1988	10	9	Vattentemperatur	0.3m	15.96	60 25.91	18 11.95
Biotestsjön	Biotestsjö nordost	1988	10	10	Vattentemperatur	0.3m	15.28	60 25.91	18 11.95
Biotestsjön	Biotestsjö nordost	1988	10	11	Vattentemperatur	0.3m	15.63	60 25.91	18 11.95
Biotestsjön	Biotestsjö nordost	1988	10	12	Vattentemperatur	0.3m	16.92	60 25.91	18 11.95
Biotestsjön	Biotestsjö nordost	1988	10	13	Vattentemperatur	0.3m	17.54	60 25.91	18 11.95
Biotestsjön	Biotestsjö nordost	1988	10	14	Vattentemperatur	0.3m	18.26	60 25.91	18 11.95
Biotestsjön	Biotestsjö nordost	1988	10	15	Vattentemperatur	0.3m	17.18	60 25.91	18 11.95
Biotestsjön	Biotestsjö nordost	1988	10	16	Vattentemperatur	0.3m	17.31	60 25.91	18 11.95
Biotestsjön	Biotestsjö nordost	1988	10	17	Vattentemperatur	0.3m	17.81	60 25.91	18 11.95
Biotestsjön	Biotestsjö nordost	1988	10	18	Vattentemperatur	0.3m	17.9	60 25.91	18 11.95
Biotestsjön	Biotestsjö nordost	1988	10	19	Vattentemperatur	0.3m	18.19	60 25.91	18 11.95
Biotestsjön	Biotestsjö nordost	1988	10	20	Vattentemperatur	0.3m	18.11	60 25.91	18 11.95
Biotestsjön	Biotestsjö nordost	1988	10	21	Vattentemperatur	0.3m	17.01	60 25.91	18 11.95
Biotestsjön	Biotestsjö nordost	1988	10	22	Vattentemperatur	0.3m	16.5	60 25.91	18 11.95
Biotestsjön	Biotestsjö nordost	1988	10	23	Vattentemperatur	0.3m	15.93	60 25.91	18 11.95
Biotestsjön	Biotestsjö nordost	1988	10	24	Vattentemperatur	0.3m	12.65	60 25.91	18 11.95
Biotestsjön	Biotestsjö nordost	1988	10	25	Vattentemperatur	0.3m	13.66	60 25.91	18 11.95
Biotestsjön	Biotestsjö nordost	1988	10	26	Vattentemperatur	0.3m	14.63	60 25.91	18 11.95
Biotestsjön	Biotestsjö nordost	1988	10	27	Vattentemperatur	0.3m	14.48	60 25.91	18 11.95
Biotestsjön	Biotestsjö nordost	1988	10	28	Vattentemperatur	0.3m	14.93	60 25.91	18 11.95
Biotestsjön	Biotestsjö nordost	1988	10	29	Vattentemperatur	0.3m	12.63	60 25.91	18 11.95
Biotestsjön	Biotestsjö nordost	1988	10	30	Vattentemperatur	0.3m	12.35	60 25.91	18 11.95
Biotestsjön	Biotestsjö nordost	1988	10	31	Vattentemperatur	0.3m	13.25	60 25.91	18 11.95
Biotestsjön	Biotestsjö nordost	1988	11	1	Vattentemperatur	0.3m	11.27	60 25.91	18 11.95
Biotestsjön	Biotestsjö nordost	1988	11	2	Vattentemperatur	0.3m	7.57	60 25.91	18 11.95
Biotestsjön	Biotestsjö nordost	1988	11	3	Vattentemperatur	0.3m	7.23	60 25.91	18 11.95
Biotestsjön	Biotestsjö nordost	1988	11	4	Vattentemperatur	0.3m	10.24	60 25.91	18 11.95
Biotestsjön	Biotestsjö nordost	1988	11	5	Vattentemperatur	0.3m	11.37	60 25.91	18 11.95
Biotestsjön	Biotestsjö nordost	1988	11	6	Vattentemperatur	0.3m	11.58	60 25.91	18 11.95
Biotestsjön	Biotestsjö nordost	1988	11	7	Vattentemperatur	0.3m	10.31	60 25.91	18 11.95
Biotestsjön	Biotestsjö nordost	1988	11	8	Vattentemperatur	0.3m	11.15	60 25.91	18 11.95
Biotestsjön	Biotestsjö nordost	1988	11	9	Vattentemperatur	0.3m	11.25	60 25.91	18 11.95
Biotestsjön	Biotestsjö nordost	1988	11	10	Vattentemperatur	0.3m	11.04	60 25.91	18 11.95
Biotestsjön	Biotestsjö nordost	1988	11	16	Vattentemperatur	0.3m	12.64	60 25.91	18 11.95
Biotestsjön	Biotestsjö nordost	1988	11	17	Vattentemperatur	0.3m	12.42	60 25.91	18 11.95
Biotestsjön	Biotestsjö nordost	1988	11	18	Vattentemperatur	0.3m	12	60 25.91	18 11.95
Biotestsjön	Biotestsjö nordost	1988	11	19	Vattentemperatur	0.3m	10.75	60 25.91	18 11.95
Biotestsjön	Biotestsjö nordost	1988	11	20	Vattentemperatur	0.3m	11.46	60 25.91	18 11.95
Biotestsjön	Biotestsjö nordost	1988	11	21	Vattentemperatur	0.3m	10.58	60 25.91	18 11.95
Biotestsjön	Biotestsjö nordost	1988	11	22	Vattentemperatur	0.3m	10.54	60 25.91	18 11.95
Biotestsjön	Biotestsjö nordost	1988	11	23	Vattentemperatur	0.3m	10.3	60 25.91	18 11.95
Biotestsjön	Biotestsjö nordost	1988	11	24	Vattentemperatur	0.3m	11.07	60 25.91	18 11.95
Biotestsjön	Biotestsjö nordost	1988	11	25	Vattentemperatur	0.3m	10.82	60 25.91	18 11.95
Biotestsjön	Biotestsjö nordost	1988	11	26	Vattentemperatur	0.3m	9.93	60 25.91	18 11.95
Biotestsjön	Biotestsjö nordost	1988	11	27	Vattentemperatur	0.3m	9.69	60 25.91	18 11.95
Biotestsjön	Biotestsjö nordost	1988	11	28	Vattentemperatur	0.3m	10.26	60 25.91	18 11.95
Biotestsjön	Biotestsjö nordost	1988	11	29	Vattentemperatur	0.3m	9.82	60 25.91	18 11.95
Biotestsjön	Biotestsjö nordost	1988	11	30	Vattentemperatur	0.3m	8.28	60 25.91	18 11.95
Biotestsjön	Biotestsjö nordost	1988	12	1	Vattentemperatur	0.3m	10.4	60 25.91	18 11.95
Biotestsjön	Biotestsjö nordost	1988	12	2	Vattentemperatur	0.3m	9.66	60 25.91	18 11.95
Biotestsjön	Biotestsjö nordost	1988	12	3	Vattentemperatur	0.3m	9.72	60 25.91	18 11.95
Biotestsjön	Biotestsjö nordost	1988	12	4	Vattentemperatur	0.3m	9.91	60 25.91	18 11.95
Biotestsjön	Biotestsjö nordost	1988	12	5	Vattentemperatur	0.3m	9.91	60 25.91	18 11.95
Biotestsjön	Biotestsjö nordost	1988	12	6	Vattentemperatur	0.3m	9.93	60 25.91	18 11.95
Biotestsjön	Biotestsjö nordost	1988	12	7	Vattentemperatur	0.3m	9.56	60 25.91	18 11.95
Biotestsjön	Biotestsjö nordost	1988	12	8	Vattentemperatur	0.3m	10.41	60 25.91	18 11.95
Biotestsjön	Biotestsjö nordost	1988	12	9	Vattentemperatur	0.3m	10.43	60 25.91	18 11.95
Biotestsjön	Biotestsjö nordost	1988	12	10	Vattentemperatur	0.3m	9.65	60 25.91	18 11.95
Biotestsjön	Biotestsjö nordost	1988	12	11	Vattentemperatur	0.3m	9.55	60 25.91	18 11.95
Biotestsjön	Biotestsjö nordost	1988	12	12	Vattentemperatur	0.3m	10.06	60 25.91	18 11.95
Biotestsjön	Biotestsjö nordost	1988	12	13	Vattentemperatur	0.3m	10.2	60 25.91	18 11.95
Biotestsjön	Biotestsjö nordost	1988	12	14	Vattentemperatur	0.3m	8.23	60 25.91	18 11.95
Biotestsjön	Biotestsjö nordost	1988	12	15	Vattentemperatur	0.3m	7.8	60 25.91	18 11.95
Biotestsjön	Biotestsjö nordost	1988	12	16	Vattentemperatur	0.3m	9.98	60 25.91	18 11.95
Biotestsjön	Biotestsjö nordost	1988	12	17	Vattentemperatur	0.3m	10.2	60 25.91	18 11.95
Biotestsjön	Biotestsjö nordost	1988	12	18	Vattentemperatur	0.3m	9.88	60 25.91	18 11.95
Biotestsjön	Biotestsjö nordost	1988	12	19	Vattentemperatur	0.3m	9.42	60 25.91	18 11.95
Biotestsjön	Biotestsjö nordost	1988	12	20	Vattentemperatur	0.3m	9.23	60 25.91	18 11.95
Biotestsjön	Biotestsjö nordost	1988	12	21	Vattentemperatur	0.3m	9.47	60 25.91	18 11.95
Biotestsjön	Biotestsjö nordost	1988	12	22	Vattentemperatur	0.3m	9.71	60 25.91	18 11.95
Biotestsjön	Biotestsjö nordost	1988	12	23	Vattentemperatur	0.3m	9.72	60 25.91	18 11.95
Biotestsjön	Biotestsjö nordost	1988	12	24	Vattentemperatur	0.3m	9.9	60 25.91	18 11.95
Biotestsjön	Biotestsjö nordost	1988	12	25	Vattentemperatur	0.3m	9.45	60 25.91	18 11.95
Biotestsjön	Biotestsjö nordost	1988	12	26	Vattentemperatur	0.3m	10.05	60 25.91	18 11.95
Biotestsjön	Biotestsjö nordost	1988	12	27	Vattentemperatur	0.3m	10.21	60 25.91	18 11.95
Biotestsjön	Biotestsjö nordost	1988	12	28	Vattentemperatur	0.3m	10.15	60 25.91	18 11.95
Biotestsjön	Biotestsjö nordost	1988	12	29	Vattentemperatur	0.3m	10.06	60 25.91	18 11.95
Biotestsjön	Biotestsjö nordost	1988	12	30	Vattentemperatur	0.3m	9.84	60 25.91	18 11.95
Biotestsjön	Biotestsjö nordost	1988	12	31	Vattentemperatur	0.3m	8.4	60 25.91	18 11.95
Biotestsjön	Biotestsjö nordost	1989	1	1	Vattentemperatur	0.3m	9.46	60 25.91	18 11.95
Biotestsjön	Biotestsjö nordost	1989	1	2	Vattentemperatur	0.3m	10.06	60 25.91	18 11.95
Biotestsjön	Biotestsjö nordost	1989	1	3	Vattentemperatur	0.3m	10.53	60 25.91	18 11.95
Biotestsjön	Biotestsjö nordost	1989	1	4	Vattentemperatur	0.3m	10.49	60 25.91	18 11.95
Biotestsjön	Biotestsjö nordost	1989	1	5	Vattentemperatur	0.3m	10.55	60 25.91	18 11.95
Biotestsjön	Biotestsjö nordost	1989	1	6	Vattentemperatur	0.3m	10.21	60 25.91	18 11.95
Biotestsjön	Biotestsjö nordost	1989	1	7	Vattentemperatur	0.3m	9.89	60 25.91	18 11.95
Biotestsjön	Biotestsjö nordost	1989	1	8	Vattentemperatur	0.3m	9.95	60 25.91	18 11.95
Biotestsjön	Biotestsjö nordost	1989	1	9	Vattentemperatur	0.3m	10.82	60 25.91	18 11.95
Biotestsjön	Biotestsjö nordost	1989	1	10	Vattentemperatur	0.3m	10.4	60 25.91	18 11.95
Biotestsjön	Biotestsjö nordost	1989	1	11	Vattentemperatur	0.3m	9.98	60 25.91	18 11.95
Biotestsjön	Biotestsjö nordost	1989	1	12	Vattentemperatur	0.3m	10.14	60 25.91	18 11.95
Biotestsjön	Biotestsjö nordost	1989	1	13	Vattentemperatur	0.3m	10.59	60 25.91	18 11.95
Biotestsjön	Biotestsjö nordost	1989	1	14	Vattentemperatur	0.3m	8.38	60 25.91	18 11.95
Biotestsjön	Biotestsjö nordost	1989	1	15	Vattentemperatur	0.3m	7.8	60 25.91	18 11.95
Biotestsjön	Biotestsjö nordost	1989	1	16	Vattentemperatur	0.3m	8.58	60 25.91	18 11.95
Biotestsjön	Biotestsjö nordost	1989	1	17	Vattentemperatur	0.3m	9.3	60 25.91	18 11.95
Biotestsjön	Biotestsjö nordost	1989	1	18	Vattentemperatur	0.3m	8.59	60 25.91	18 11.95
Biotestsjön	Biotestsjö nordost	1989	1	19	Vattentemperatur	0.3m	10.7	60 25.91	18 11.95
Biotestsjön	Biotestsjö nordost	1989	1	20	Vattentemperatur	0.3m	11.31	60 25.91	18 11.95
Biotestsjön	Biotestsjö nordost	1989	1	21	Vattentemperatur	0.3m	11.33	60 25.91	18 11.95
Biotestsjön	Biotestsjö nordost	1989	1	22	Vattentemperatur	0.3m	10.94	60 25.91	18 11.95
Biotestsjön	Biotestsjö nordost	1989	1	23	Vattentemperatur	0.3m	10.39	60 25.91	18 11.95
Biotestsjön	Biotestsjö nordost	1989	1	24	Vattentemperatur	0.3m	11.23	60 25.91	18 11.95
Biotestsjön	Biotestsjö nordost	1989	1	25	Vattentemperatur	0.3m	11.24	60 25.91	18 11.95
Biotestsjön	Biotestsjö nordost	1989	1	26	Vattentemperatur	0.3m	10.87	60 25.91	18 11.95
Biotestsjön	Biotestsjö nordost	1989	1	27	Vattentemperatur	0.3m	10.69	60 25.91	18 11.95
Biotestsjön	Biotestsjö nordost	1989	1	28	Vattentemperatur	0.3m	10.47	60 25.91	18 11.95
Biotestsjön	Biotestsjö nordost	1989	1	29	Vattentemperatur	0.3m	10.74	60 25.91	18 11.95
Biotestsjön	Biotestsjö nordost	1989	1	30	Vattentemperatur	0.3m	10.47	60 25.91	18 11.95
Biotestsjön	Biotestsjö nordost	1989	1	31	Vattentemperatur	0.3m	9.85	60 25.91	18 11.95
Biotestsjön	Biotestsjö nordost	1989	2	1	Vattentemperatur	0.3m	11.42	60 25.91	18 11.95
Biotestsjön	Biotestsjö nordost	1989	2	2	Vattentemperatur	0.3m	11.66	60 25.91	18 11.95
Biotestsjön	Biotestsjö nordost	1989	2	3	Vattentemperatur	0.3m	11.44	60 25.91	18 11.95
Biotestsjön	Biotestsjö nordost	1989	2	4	Vattentemperatur	0.3m	11.14	60 25.91	18 11.95
Biotestsjön	Biotestsjö nordost	1989	2	5	Vattentemperatur	0.3m	11.46	60 25.91	18 11.95
Biotestsjön	Biotestsjö nordost	1989	2	6	Vattentemperatur	0.3m	11.27	60 25.91	18 11.95
Biotestsjön	Biotestsjö nordost	1989	2	7	Vattentemperatur	0.3m	11.91	60 25.91	18 11.95
Biotestsjön	Biotestsjö nordost	1989	2	8	Vattentemperatur	0.3m	11.65	60 25.91	18 11.95
Biotestsjön	Biotestsjö nordost	1989	2	9	Vattentemperatur	0.3m	11.74	60 25.91	18 11.95
Biotestsjön	Biotestsjö nordost	1989	2	10	Vattentemperatur	0.3m	12.05	60 25.91	18 11.95
Biotestsjön	Biotestsjö nordost	1989	2	11	Vattentemperatur	0.3m	11.88	60 25.91	18 11.95
Biotestsjön	Biotestsjö nordost	1989	2	12	Vattentemperatur	0.3m	11.7	60 25.91	18 11.95
Biotestsjön	Biotestsjö nordost	1989	2	13	Vattentemperatur	0.3m	11.45	60 25.91	18 11.95
Biotestsjön	Biotestsjö nordost	1989	2	14	Vattentemperatur	0.3m	10.99	60 25.91	18 11.95
Biotestsjön	Biotestsjö nordost	1989	2	15	Vattentemperatur	0.3m	10.65	60 25.91	18 11.95
Biotestsjön	Biotestsjö nordost	1989	2	16	Vattentemperatur	0.3m	11.02	60 25.91	18 11.95
Biotestsjön	Biotestsjö nordost	1989	2	17	Vattentemperatur	0.3m	10.25	60 25.91	18 11.95
Biotestsjön	Biotestsjö nordost	1989	2	18	Vattentemperatur	0.3m	10.53	60 25.91	18 11.95
Biotestsjön	Biotestsjö nordost	1989	2	19	Vattentemperatur	0.3m	10.85	60 25.91	18 11.95
Biotestsjön	Biotestsjö nordost	1989	2	20	Vattentemperatur	0.3m	11.62	60 25.91	18 11.95
Biotestsjön	Biotestsjö nordost	1989	2	21	Vattentemperatur	0.3m	11.34	60 25.91	18 11.95
Biotestsjön	Biotestsjö nordost	1989	2	22	Vattentemperatur	0.3m	10.74	60 25.91	18 11.95
Biotestsjön	Biotestsjö nordost	1989	2	23	Vattentemperatur	0.3m	10.62	60 25.91	18 11.95
Biotestsjön	Biotestsjö nordost	1989	2	24	Vattentemperatur	0.3m	10.89	60 25.91	18 11.95
Biotestsjön	Biotestsjö nordost	1989	2	25	Vattentemperatur	0.3m	10.38	60 25.91	18 11.95
Biotestsjön	Biotestsjö nordost	1989	2	26	Vattentemperatur	0.3m	10.32	60 25.91	18 11.95
Biotestsjön	Biotestsjö nordost	1989	2	27	Vattentemperatur	0.3m	10.78	60 25.91	18 11.95
Biotestsjön	Biotestsjö nordost	1989	2	28	Vattentemperatur	0.3m	11.42	60 25.91	18 11.95
Biotestsjön	Biotestsjö nordost	1989	3	1	Vattentemperatur	0.3m	11.46	60 25.91	18 11.95
Biotestsjön	Biotestsjö nordost	1989	3	2	Vattentemperatur	0.3m	11.32	60 25.91	18 11.95
Biotestsjön	Biotestsjö nordost	1989	3	3	Vattentemperatur	0.3m	11.2	60 25.91	18 11.95
Biotestsjön	Biotestsjö nordost	1989	3	4	Vattentemperatur	0.3m	10.75	60 25.91	18 11.95
Biotestsjön	Biotestsjö nordost	1989	3	5	Vattentemperatur	0.3m	10.74	60 25.91	18 11.95
Biotestsjön	Biotestsjö nordost	1989	3	6	Vattentemperatur	0.3m	11.02	60 25.91	18 11.95
Biotestsjön	Biotestsjö nordost	1989	3	7	Vattentemperatur	0.3m	11.27	60 25.91	18 11.95
Biotestsjön	Biotestsjö nordost	1989	3	8	Vattentemperatur	0.3m	11.27	60 25.91	18 11.95
Biotestsjön	Biotestsjö nordost	1989	3	9	Vattentemperatur	0.3m	11.2	60 25.91	18 11.95
Biotestsjön	Biotestsjö nordost	1989	3	10	Vattentemperatur	0.3m	10.61	60 25.91	18 11.95
Biotestsjön	Biotestsjö nordost	1989	3	11	Vattentemperatur	0.3m	10.81	60 25.91	18 11.95
Biotestsjön	Biotestsjö nordost	1989	3	12	Vattentemperatur	0.3m	10.87	60 25.91	18 11.95
Biotestsjön	Biotestsjö nordost	1989	3	13	Vattentemperatur	0.3m	11.11	60 25.91	18 11.95
Biotestsjön	Biotestsjö nordost	1989	3	14	Vattentemperatur	0.3m	11.4	60 25.91	18 11.95
Biotestsjön	Biotestsjö nordost	1989	3	15	Vattentemperatur	0.3m	11.66	60 25.91	18 11.95
Biotestsjön	Biotestsjö nordost	1989	3	16	Vattentemperatur	0.3m	11.1	60 25.91	18 11.95
Biotestsjön	Biotestsjö nordost	1989	3	17	Vattentemperatur	0.3m	11.07	60 25.91	18 11.95
Biotestsjön	Biotestsjö nordost	1989	3	18	Vattentemperatur	0.3m	9.71	60 25.91	18 11.95
Biotestsjön	Biotestsjö nordost	1989	3	19	Vattentemperatur	0.3m	8.73	60 25.91	18 11.95
Biotestsjön	Biotestsjö nordost	1989	3	20	Vattentemperatur	0.3m	10.35	60 25.91	18 11.95
Biotestsjön	Biotestsjö nordost	1989	3	21	Vattentemperatur	0.3m	12.36	60 25.91	18 11.95
Biotestsjön	Biotestsjö nordost	1989	3	22	Vattentemperatur	0.3m	11.87	60 25.91	18 11.95
Biotestsjön	Biotestsjö nordost	1989	3	23	Vattentemperatur	0.3m	11.59	60 25.91	18 11.95
Biotestsjön	Biotestsjö nordost	1989	3	24	Vattentemperatur	0.3m	11.23	60 25.91	18 11.95
Biotestsjön	Biotestsjö nordost	1989	3	25	Vattentemperatur	0.3m	12.23	60 25.91	18 11.95
Biotestsjön	Biotestsjö nordost	1989	3	26	Vattentemperatur	0.3m	10.18	60 25.91	18 11.95
Biotestsjön	Biotestsjö nordost	1989	3	27	Vattentemperatur	0.3m	10.51	60 25.91	18 11.95
Biotestsjön	Biotestsjö nordost	1989	3	28	Vattentemperatur	0.3m	12.37	60 25.91	18 11.95
Biotestsjön	Biotestsjö nordost	1989	3	29	Vattentemperatur	0.3m	11.61	60 25.91	18 11.95
Biotestsjön	Biotestsjö nordost	1989	3	30	Vattentemperatur	0.3m	12.08	60 25.91	18 11.95
Biotestsjön	Biotestsjö nordost	1989	3	31	Vattentemperatur	0.3m	12.31	60 25.91	18 11.95
Biotestsjön	Biotestsjö nordost	1989	4	1	Vattentemperatur	0.3m	10.43	60 25.91	18 11.95
Biotestsjön	Biotestsjö nordost	1989	4	2	Vattentemperatur	0.3m	11.28	60 25.91	18 11.95
Biotestsjön	Biotestsjö nordost	1989	4	3	Vattentemperatur	0.3m	12.77	60 25.91	18 11.95
Biotestsjön	Biotestsjö nordost	1989	4	4	Vattentemperatur	0.3m	13.07	60 25.91	18 11.95
Biotestsjön	Biotestsjö nordost	1989	4	5	Vattentemperatur	0.3m	12.51	60 25.91	18 11.95
Biotestsjön	Biotestsjö nordost	1989	4	6	Vattentemperatur	0.3m	11.93	60 25.91	18 11.95
Biotestsjön	Biotestsjö nordost	1989	4	7	Vattentemperatur	0.3m	12.05	60 25.91	18 11.95
Biotestsjön	Biotestsjö nordost	1989	4	8	Vattentemperatur	0.3m	10.45	60 25.91	18 11.95
Biotestsjön	Biotestsjö nordost	1989	4	9	Vattentemperatur	0.3m	10.08	60 25.91	18 11.95
Biotestsjön	Biotestsjö nordost	1989	4	10	Vattentemperatur	0.3m	10.93	60 25.91	18 11.95
Biotestsjön	Biotestsjö nordost	1989	4	11	Vattentemperatur	0.3m	12.31	60 25.91	18 11.95
Biotestsjön	Biotestsjö nordost	1989	4	12	Vattentemperatur	0.3m	12.06	60 25.91	18 11.95
Biotestsjön	Biotestsjö nordost	1989	4	13	Vattentemperatur	0.3m	10.7	60 25.91	18 11.95
Biotestsjön	Biotestsjö nordost	1989	4	14	Vattentemperatur	0.3m	10.61	60 25.91	18 11.95
Biotestsjön	Biotestsjö nordost	1989	4	15	Vattentemperatur	0.3m	10.14	60 25.91	18 11.95
Biotestsjön	Biotestsjö nordost	1989	4	16	Vattentemperatur	0.3m	9.98	60 25.91	18 11.95
Biotestsjön	Biotestsjö nordost	1989	4	17	Vattentemperatur	0.3m	11.17	60 25.91	18 11.95
Biotestsjön	Biotestsjö nordost	1989	4	18	Vattentemperatur	0.3m	11.9	60 25.91	18 11.95
Biotestsjön	Biotestsjö nordost	1989	4	19	Vattentemperatur	0.3m	12.03	60 25.91	18 11.95
Biotestsjön	Biotestsjö nordost	1989	4	20	Vattentemperatur	0.3m	12.76	60 25.91	18 11.95
Biotestsjön	Biotestsjö nordost	1989	4	21	Vattentemperatur	0.3m	13.3	60 25.91	18 11.95
Biotestsjön	Biotestsjö nordost	1989	4	22	Vattentemperatur	0.3m	12.3	60 25.91	18 11.95
Biotestsjön	Biotestsjö nordost	1989	4	23	Vattentemperatur	0.3m	11.7	60 25.91	18 11.95
Biotestsjön	Biotestsjö nordost	1989	4	24	Vattentemperatur	0.3m	12.78	60 25.91	18 11.95
Biotestsjön	Biotestsjö nordost	1989	4	25	Vattentemperatur	0.3m	13.01	60 25.91	18 11.95
Biotestsjön	Biotestsjö nordost	1989	4	26	Vattentemperatur	0.3m	12.82	60 25.91	18 11.95
Biotestsjön	Biotestsjö nordost	1989	4	27	Vattentemperatur	0.3m	12.68	60 25.91	18 11.95
Biotestsjön	Biotestsjö nordost	1989	4	28	Vattentemperatur	0.3m	12.39	60 25.91	18 11.95
Biotestsjön	Biotestsjö nordost	1989	4	29	Vattentemperatur	0.3m	10.23	60 25.91	18 11.95
Biotestsjön	Biotestsjö nordost	1989	4	30	Vattentemperatur	0.3m	9.88	60 25.91	18 11.95
Biotestsjön	Biotestsjö nordost	1989	5	1	Vattentemperatur	0.3m	10.69	60 25.91	18 11.95
Biotestsjön	Biotestsjö nordost	1989	5	2	Vattentemperatur	0.3m	11.96	60 25.91	18 11.95
Biotestsjön	Biotestsjö nordost	1989	5	3	Vattentemperatur	0.3m	12.88	60 25.91	18 11.95
Biotestsjön	Biotestsjö nordost	1989	5	4	Vattentemperatur	0.3m	12.38	60 25.91	18 11.95
Biotestsjön	Biotestsjö nordost	1989	5	5	Vattentemperatur	0.3m	12.75	60 25.91	18 11.95
Biotestsjön	Biotestsjö nordost	1989	5	6	Vattentemperatur	0.3m	13.07	60 25.91	18 11.95
Biotestsjön	Biotestsjö nordost	1989	5	7	Vattentemperatur	0.3m	13.13	60 25.91	18 11.95
Biotestsjön	Biotestsjö nordost	1989	5	8	Vattentemperatur	0.3m	14.21	60 25.91	18 11.95
Biotestsjön	Biotestsjö nordost	1989	5	9	Vattentemperatur	0.3m	14.68	60 25.91	18 11.95
Biotestsjön	Biotestsjö nordost	1989	5	10	Vattentemperatur	0.3m	14.48	60 25.91	18 11.95
Biotestsjön	Biotestsjö nordost	1989	5	11	Vattentemperatur	0.3m	14.46	60 25.91	18 11.95
Biotestsjön	Biotestsjö nordost	1989	5	12	Vattentemperatur	0.3m	14.77	60 25.91	18 11.95
Biotestsjön	Biotestsjö nordost	1989	5	13	Vattentemperatur	0.3m	13.76	60 25.91	18 11.95
Biotestsjön	Biotestsjö nordost	1989	5	14	Vattentemperatur	0.3m	12.3	60 25.91	18 11.95
Biotestsjön	Biotestsjö nordost	1989	5	15	Vattentemperatur	0.3m	11.67	60 25.91	18 11.95
Biotestsjön	Biotestsjö nordost	1989	5	16	Vattentemperatur	0.3m	13.19	60 25.91	18 11.95
Biotestsjön	Biotestsjö nordost	1989	5	17	Vattentemperatur	0.3m	13.48	60 25.91	18 11.95
Biotestsjön	Biotestsjö nordost	1989	5	18	Vattentemperatur	0.3m	13.68	60 25.91	18 11.95
Biotestsjön	Biotestsjö nordost	1989	5	19	Vattentemperatur	0.3m	14.34	60 25.91	18 11.95
Biotestsjön	Biotestsjö nordost	1989	5	20	Vattentemperatur	0.3m	13.87	60 25.91	18 11.95
Biotestsjön	Biotestsjö nordost	1989	5	21	Vattentemperatur	0.3m	13.94	60 25.91	18 11.95
Biotestsjön	Biotestsjö nordost	1989	5	22	Vattentemperatur	0.3m	15.32	60 25.91	18 11.95
Biotestsjön	Biotestsjö nordost	1989	5	23	Vattentemperatur	0.3m	17.05	60 25.91	18 11.95
Biotestsjön	Biotestsjö nordost	1989	5	24	Vattentemperatur	0.3m	17.68	60 25.91	18 11.95
Biotestsjön	Biotestsjö nordost	1989	5	25	Vattentemperatur	0.3m	16.78	60 25.91	18 11.95
Biotestsjön	Biotestsjö nordost	1989	5	26	Vattentemperatur	0.3m	15.17	60 25.91	18 11.95
Biotestsjön	Biotestsjö nordost	1989	5	27	Vattentemperatur	0.3m	15.2	60 25.91	18 11.95
Biotestsjön	Biotestsjö nordost	1989	5	28	Vattentemperatur	0.3m	15.56	60 25.91	18 11.95
Biotestsjön	Biotestsjö nordost	1989	5	29	Vattentemperatur	0.3m	15.95	60 25.91	18 11.95
Biotestsjön	Biotestsjö nordost	1989	5	30	Vattentemperatur	0.3m	15.79	60 25.91	18 11.95
Biotestsjön	Biotestsjö nordost	1989	5	31	Vattentemperatur	0.3m	15.54	60 25.91	18 11.95
Biotestsjön	Biotestsjö nordost	1989	6	1	Vattentemperatur	0.3m	17.41	60 25.91	18 11.95
Biotestsjön	Biotestsjö nordost	1989	6	2	Vattentemperatur	0.3m	18.25	60 25.91	18 11.95
Biotestsjön	Biotestsjö nordost	1989	6	3	Vattentemperatur	0.3m	17.24	60 25.91	18 11.95
Biotestsjön	Biotestsjö nordost	1989	6	4	Vattentemperatur	0.3m	16.28	60 25.91	18 11.95
Biotestsjön	Biotestsjö nordost	1989	6	5	Vattentemperatur	0.3m	17.58	60 25.91	18 11.95
Biotestsjön	Biotestsjö nordost	1989	6	6	Vattentemperatur	0.3m	19	60 25.91	18 11.95
Biotestsjön	Biotestsjö nordost	1989	6	7	Vattentemperatur	0.3m	19.42	60 25.91	18 11.95
Biotestsjön	Biotestsjö nordost	1989	6	8	Vattentemperatur	0.3m	18.57	60 25.91	18 11.95
Biotestsjön	Biotestsjö nordost	1989	6	9	Vattentemperatur	0.3m	18.43	60 25.91	18 11.95
Biotestsjön	Biotestsjö nordost	1989	6	10	Vattentemperatur	0.3m	17.54	60 25.91	18 11.95
Biotestsjön	Biotestsjö nordost	1989	6	11	Vattentemperatur	0.3m	17.72	60 25.91	18 11.95
Biotestsjön	Biotestsjö nordost	1989	6	12	Vattentemperatur	0.3m	19.78	60 25.91	18 11.95
Biotestsjön	Biotestsjö nordost	1989	6	13	Vattentemperatur	0.3m	20.68	60 25.91	18 11.95
Biotestsjön	Biotestsjö nordost	1989	6	14	Vattentemperatur	0.3m	20.63	60 25.91	18 11.95
Biotestsjön	Biotestsjö nordost	1989	6	15	Vattentemperatur	0.3m	21.35	60 25.91	18 11.95
Biotestsjön	Biotestsjö nordost	1989	6	16	Vattentemperatur	0.3m	21.69	60 25.91	18 11.95
Biotestsjön	Biotestsjö nordost	1989	6	17	Vattentemperatur	0.3m	20.48	60 25.91	18 11.95
Biotestsjön	Biotestsjö nordost	1989	6	18	Vattentemperatur	0.3m	19.58	60 25.91	18 11.95
Biotestsjön	Biotestsjö nordost	1989	6	19	Vattentemperatur	0.3m	21.17	60 25.91	18 11.95
Biotestsjön	Biotestsjö nordost	1989	6	20	Vattentemperatur	0.3m	23.01	60 25.91	18 11.95
Biotestsjön	Biotestsjö nordost	1989	6	21	Vattentemperatur	0.3m	23.68	60 25.91	18 11.95
Biotestsjön	Biotestsjö nordost	1989	6	22	Vattentemperatur	0.3m	24.23	60 25.91	18 11.95
Biotestsjön	Biotestsjö nordost	1989	6	23	Vattentemperatur	0.3m	22.17	60 25.91	18 11.95
Biotestsjön	Biotestsjö nordost	1989	6	24	Vattentemperatur	0.3m	19.02	60 25.91	18 11.95
Biotestsjön	Biotestsjö nordost	1989	6	25	Vattentemperatur	0.3m	18.53	60 25.91	18 11.95
Biotestsjön	Biotestsjö nordost	1989	6	26	Vattentemperatur	0.3m	19.77	60 25.91	18 11.95
Biotestsjön	Biotestsjö nordost	1989	6	27	Vattentemperatur	0.3m	21.3	60 25.91	18 11.95
Biotestsjön	Biotestsjö nordost	1989	6	28	Vattentemperatur	0.3m	21.15	60 25.91	18 11.95
Biotestsjön	Biotestsjö nordost	1989	6	29	Vattentemperatur	0.3m	21.38	60 25.91	18 11.95
Biotestsjön	Biotestsjö nordost	1989	6	30	Vattentemperatur	0.3m	19.73	60 25.91	18 11.95
Biotestsjön	Biotestsjö nordost	1989	7	1	Vattentemperatur	0.3m	16.73	60 25.91	18 11.95
Biotestsjön	Biotestsjö nordost	1989	7	2	Vattentemperatur	0.3m	18.66	60 25.91	18 11.95
Biotestsjön	Biotestsjö nordost	1989	7	3	Vattentemperatur	0.3m	20.16	60 25.91	18 11.95
Biotestsjön	Biotestsjö nordost	1989	7	4	Vattentemperatur	0.3m	20.87	60 25.91	18 11.95
Biotestsjön	Biotestsjö nordost	1989	7	5	Vattentemperatur	0.3m	21.55	60 25.91	18 11.95
Biotestsjön	Biotestsjö nordost	1989	7	6	Vattentemperatur	0.3m	21.83	60 25.91	18 11.95
Biotestsjön	Biotestsjö nordost	1989	7	7	Vattentemperatur	0.3m	22.16	60 25.91	18 11.95
Biotestsjön	Biotestsjö nordost	1989	7	8	Vattentemperatur	0.3m	21.66	60 25.91	18 11.95
Biotestsjön	Biotestsjö nordost	1989	7	9	Vattentemperatur	0.3m	21.61	60 25.91	18 11.95
Biotestsjön	Biotestsjö nordost	1989	7	10	Vattentemperatur	0.3m	20.6	60 25.91	18 11.95
Biotestsjön	Biotestsjö nordost	1989	7	11	Vattentemperatur	0.3m	20.58	60 25.91	18 11.95
Biotestsjön	Biotestsjö nordost	1989	7	12	Vattentemperatur	0.3m	20.88	60 25.91	18 11.95
Biotestsjön	Biotestsjö nordost	1989	7	13	Vattentemperatur	0.3m	20.15	60 25.91	18 11.95
Biotestsjön	Biotestsjö nordost	1989	7	14	Vattentemperatur	0.3m	20.1	60 25.91	18 11.95
Biotestsjön	Biotestsjö nordost	1989	7	18	Vattentemperatur	0.3m	17.82	60 25.91	18 11.95
Biotestsjön	Biotestsjö nordost	1989	7	19	Vattentemperatur	0.3m	18.22	60 25.91	18 11.95
Biotestsjön	Biotestsjö nordost	1989	7	20	Vattentemperatur	0.3m	19.09	60 25.91	18 11.95
Biotestsjön	Biotestsjö nordost	1989	7	21	Vattentemperatur	0.3m	19.7	60 25.91	18 11.95
Biotestsjön	Biotestsjö nordost	1989	7	22	Vattentemperatur	0.3m	20.27	60 25.91	18 11.95
Biotestsjön	Biotestsjö nordost	1989	7	23	Vattentemperatur	0.3m	21.01	60 25.91	18 11.95
Biotestsjön	Biotestsjö nordost	1989	8	1	Vattentemperatur	0.3m	18.8	60 25.91	18 11.95
Biotestsjön	Biotestsjö nordost	1989	8	2	Vattentemperatur	0.3m	18.67	60 25.91	18 11.95
Biotestsjön	Biotestsjö nordost	1989	8	3	Vattentemperatur	0.3m	18.03	60 25.91	18 11.95
Biotestsjön	Biotestsjö nordost	1989	8	4	Vattentemperatur	0.3m	17.65	60 25.91	18 11.95
Biotestsjön	Biotestsjö nordost	1989	8	5	Vattentemperatur	0.3m	17.88	60 25.91	18 11.95
Biotestsjön	Biotestsjö nordost	1989	8	6	Vattentemperatur	0.3m	17.85	60 25.91	18 11.95
Biotestsjön	Biotestsjö nordost	1989	8	7	Vattentemperatur	0.3m	18.59	60 25.91	18 11.95
Biotestsjön	Biotestsjö nordost	1989	8	8	Vattentemperatur	0.3m	19.14	60 25.91	18 11.95
Biotestsjön	Biotestsjö nordost	1989	8	9	Vattentemperatur	0.3m	19.8	60 25.91	18 11.95
Biotestsjön	Biotestsjö nordost	1989	8	10	Vattentemperatur	0.3m	20.2	60 25.91	18 11.95
Biotestsjön	Biotestsjö nordost	1989	8	11	Vattentemperatur	0.3m	19.98	60 25.91	18 11.95
Biotestsjön	Biotestsjö nordost	1989	8	12	Vattentemperatur	0.3m	19.12	60 25.91	18 11.95
Biotestsjön	Biotestsjö nordost	1989	8	13	Vattentemperatur	0.3m	16.91	60 25.91	18 11.95
Biotestsjön	Biotestsjö nordost	1989	8	14	Vattentemperatur	0.3m	17.08	60 25.91	18 11.95
Biotestsjön	Biotestsjö nordost	1989	8	15	Vattentemperatur	0.3m	17.32	60 25.91	18 11.95
Biotestsjön	Biotestsjö nordost	1989	8	16	Vattentemperatur	0.3m	17.64	60 25.91	18 11.95
Biotestsjön	Biotestsjö nordost	1989	8	17	Vattentemperatur	0.3m	17.98	60 25.91	18 11.95
Biotestsjön	Biotestsjö nordost	1989	8	18	Vattentemperatur	0.3m	17.84	60 25.91	18 11.95
Biotestsjön	Biotestsjö nordost	1989	8	19	Vattentemperatur	0.3m	17.56	60 25.91	18 11.95
Biotestsjön	Biotestsjö nordost	1989	8	20	Vattentemperatur	0.3m	17.47	60 25.91	18 11.95
Biotestsjön	Biotestsjö nordost	1989	8	21	Vattentemperatur	0.3m	18.96	60 25.91	18 11.95
Biotestsjön	Biotestsjö nordost	1989	8	22	Vattentemperatur	0.3m	20.05	60 25.91	18 11.95
Biotestsjön	Biotestsjö nordost	1989	8	23	Vattentemperatur	0.3m	20.8	60 25.91	18 11.95
Biotestsjön	Biotestsjö nordost	1989	8	24	Vattentemperatur	0.3m	20.36	60 25.91	18 11.95
Biotestsjön	Biotestsjö nordost	1989	8	25	Vattentemperatur	0.3m	18.06	60 25.91	18 11.95
Biotestsjön	Biotestsjö nordost	1989	8	26	Vattentemperatur	0.3m	16.98	60 25.91	18 11.95
Biotestsjön	Biotestsjö nordost	1989	8	27	Vattentemperatur	0.3m	18.97	60 25.91	18 11.95
Biotestsjön	Biotestsjö nordost	1989	8	28	Vattentemperatur	0.3m	20.72	60 25.91	18 11.95
Biotestsjön	Biotestsjö nordost	1989	8	29	Vattentemperatur	0.3m	21.05	60 25.91	18 11.95
Biotestsjön	Biotestsjö nordost	1989	8	30	Vattentemperatur	0.3m	21.57	60 25.91	18 11.95
Biotestsjön	Biotestsjö nordost	1989	8	31	Vattentemperatur	0.3m	21.47	60 25.91	18 11.95
Biotestsjön	Biotestsjö nordost	1989	9	1	Vattentemperatur	0.3m	21.36	60 25.91	18 11.95
Biotestsjön	Biotestsjö nordost	1989	9	2	Vattentemperatur	0.3m	21.08	60 25.91	18 11.95
Biotestsjön	Biotestsjö nordost	1989	9	3	Vattentemperatur	0.3m	20.93	60 25.91	18 11.95
Biotestsjön	Biotestsjö nordost	1989	9	4	Vattentemperatur	0.3m	21.29	60 25.91	18 11.95
Biotestsjön	Biotestsjö nordost	1989	9	5	Vattentemperatur	0.3m	21.24	60 25.91	18 11.95
Biotestsjön	Biotestsjö nordost	1989	9	6	Vattentemperatur	0.3m	21.46	60 25.91	18 11.95
Biotestsjön	Biotestsjö nordost	1989	9	7	Vattentemperatur	0.3m	21.45	60 25.91	18 11.95
Biotestsjön	Biotestsjö nordost	1989	9	8	Vattentemperatur	0.3m	20.19	60 25.91	18 11.95
Biotestsjön	Biotestsjö nordost	1989	9	9	Vattentemperatur	0.3m	20.73	60 25.91	18 11.95
Biotestsjön	Biotestsjö nordost	1989	9	10	Vattentemperatur	0.3m	19.74	60 25.91	18 11.95
Biotestsjön	Biotestsjö nordost	1989	9	11	Vattentemperatur	0.3m	20.6	60 25.91	18 11.95
Biotestsjön	Biotestsjö nordost	1989	9	12	Vattentemperatur	0.3m	21.16	60 25.91	18 11.95
Biotestsjön	Biotestsjö nordost	1989	9	13	Vattentemperatur	0.3m	21.68	60 25.91	18 11.95
Biotestsjön	Biotestsjö nordost	1989	9	14	Vattentemperatur	0.3m	20.75	60 25.91	18 11.95
Biotestsjön	Biotestsjö nordost	1989	9	15	Vattentemperatur	0.3m	20.69	60 25.91	18 11.95
Biotestsjön	Biotestsjö nordost	1989	9	16	Vattentemperatur	0.3m	19.56	60 25.91	18 11.95
Biotestsjön	Biotestsjö nordost	1989	9	17	Vattentemperatur	0.3m	21.35	60 25.91	18 11.95
Biotestsjön	Biotestsjö nordost	1989	9	18	Vattentemperatur	0.3m	22.09	60 25.91	18 11.95
Biotestsjön	Biotestsjö nordost	1989	9	19	Vattentemperatur	0.3m	22.64	60 25.91	18 11.95
Biotestsjön	Biotestsjö nordost	1989	9	20	Vattentemperatur	0.3m	22.91	60 25.91	18 11.95
Biotestsjön	Biotestsjö nordost	1989	9	21	Vattentemperatur	0.3m	22.85	60 25.91	18 11.95
Biotestsjön	Biotestsjö nordost	1989	9	22	Vattentemperatur	0.3m	23.33	60 25.91	18 11.95
Biotestsjön	Biotestsjö nordost	1989	9	23	Vattentemperatur	0.3m	23.33	60 25.91	18 11.95
Biotestsjön	Biotestsjö nordost	1989	9	24	Vattentemperatur	0.3m	22.55	60 25.91	18 11.95
Biotestsjön	Biotestsjö nordost	1989	9	25	Vattentemperatur	0.3m	22.89	60 25.91	18 11.95
Biotestsjön	Biotestsjö nordost	1989	9	26	Vattentemperatur	0.3m	23.08	60 25.91	18 11.95
Biotestsjön	Biotestsjö nordost	1989	9	27	Vattentemperatur	0.3m	23.1	60 25.91	18 11.95
Biotestsjön	Biotestsjö nordost	1989	9	28	Vattentemperatur	0.3m	22.48	60 25.91	18 11.95
Biotestsjön	Biotestsjö nordost	1989	9	29	Vattentemperatur	0.3m	21.82	60 25.91	18 11.95
Biotestsjön	Biotestsjö nordost	1989	9	30	Vattentemperatur	0.3m	20.15	60 25.91	18 11.95
Biotestsjön	Biotestsjö nordost	1989	10	1	Vattentemperatur	0.3m	20.31	60 25.91	18 11.95
Biotestsjön	Biotestsjö nordost	1989	10	2	Vattentemperatur	0.3m	19.9	60 25.91	18 11.95
Biotestsjön	Biotestsjö nordost	1989	10	3	Vattentemperatur	0.3m	19.13	60 25.91	18 11.95
Biotestsjön	Biotestsjö nordost	1989	10	4	Vattentemperatur	0.3m	20.51	60 25.91	18 11.95
Biotestsjön	Biotestsjö nordost	1989	10	5	Vattentemperatur	0.3m	20.65	60 25.91	18 11.95
Biotestsjön	Biotestsjö nordost	1989	10	6	Vattentemperatur	0.3m	20.7	60 25.91	18 11.95
Biotestsjön	Biotestsjö nordost	1989	10	7	Vattentemperatur	0.3m	19.37	60 25.91	18 11.95
Biotestsjön	Biotestsjö nordost	1989	10	8	Vattentemperatur	0.3m	18.91	60 25.91	18 11.95
Biotestsjön	Biotestsjö nordost	1989	10	9	Vattentemperatur	0.3m	19.51	60 25.91	18 11.95
Biotestsjön	Biotestsjö nordost	1989	10	10	Vattentemperatur	0.3m	19.5	60 25.91	18 11.95
Biotestsjön	Biotestsjö nordost	1989	10	11	Vattentemperatur	0.3m	18.58	60 25.91	18 11.95
Biotestsjön	Biotestsjö nordost	1989	10	12	Vattentemperatur	0.3m	18.76	60 25.91	18 11.95
Biotestsjön	Biotestsjö nordost	1989	10	13	Vattentemperatur	0.3m	19.27	60 25.91	18 11.95
Biotestsjön	Biotestsjö nordost	1989	10	14	Vattentemperatur	0.3m	18.85	60 25.91	18 11.95
Biotestsjön	Biotestsjö nordost	1989	10	15	Vattentemperatur	0.3m	18.66	60 25.91	18 11.95
Biotestsjön	Biotestsjö nordost	1989	10	16	Vattentemperatur	0.3m	18.43	60 25.91	18 11.95
Biotestsjön	Biotestsjö nordost	1989	10	17	Vattentemperatur	0.3m	18.76	60 25.91	18 11.95
Biotestsjön	Biotestsjö nordost	1989	10	18	Vattentemperatur	0.3m	18.85	60 25.91	18 11.95
Biotestsjön	Biotestsjö nordost	1989	10	19	Vattentemperatur	0.3m	18.57	60 25.91	18 11.95
Biotestsjön	Biotestsjö nordost	1989	10	20	Vattentemperatur	0.3m	18.87	60 25.91	18 11.95
Biotestsjön	Biotestsjö nordost	1989	10	21	Vattentemperatur	0.3m	18.74	60 25.91	18 11.95
Biotestsjön	Biotestsjö nordost	1989	10	22	Vattentemperatur	0.3m	18.35	60 25.91	18 11.95
Biotestsjön	Biotestsjö nordost	1989	10	23	Vattentemperatur	0.3m	18.8	60 25.91	18 11.95
Biotestsjön	Biotestsjö nordost	1989	10	24	Vattentemperatur	0.3m	18.68	60 25.91	18 11.95
Biotestsjön	Biotestsjö nordost	1989	10	25	Vattentemperatur	0.3m	18.34	60 25.91	18 11.95
Biotestsjön	Biotestsjö nordost	1989	10	26	Vattentemperatur	0.3m	18.25	60 25.91	18 11.95
Biotestsjön	Biotestsjö nordost	1989	10	27	Vattentemperatur	0.3m	17.7	60 25.91	18 11.95
Biotestsjön	Biotestsjö nordost	1989	10	28	Vattentemperatur	0.3m	17.67	60 25.91	18 11.95
Biotestsjön	Biotestsjö nordost	1989	10	29	Vattentemperatur	0.3m	17.6	60 25.91	18 11.95
Biotestsjön	Biotestsjö nordost	1989	10	30	Vattentemperatur	0.3m	17.46	60 25.91	18 11.95
Biotestsjön	Biotestsjö nordost	1989	10	31	Vattentemperatur	0.3m	17.56	60 25.91	18 11.95
Biotestsjön	Biotestsjö nordost	1989	11	1	Vattentemperatur	0.3m	17.8	60 25.91	18 11.95
Biotestsjön	Biotestsjö nordost	1989	11	2	Vattentemperatur	0.3m	18.11	60 25.91	18 11.95
Biotestsjön	Biotestsjö nordost	1989	11	3	Vattentemperatur	0.3m	17.83	60 25.91	18 11.95
Biotestsjön	Biotestsjö nordost	1989	11	4	Vattentemperatur	0.3m	17.44	60 25.91	18 11.95
Biotestsjön	Biotestsjö nordost	1989	11	5	Vattentemperatur	0.3m	17.56	60 25.91	18 11.95
Biotestsjön	Biotestsjö nordost	1989	11	6	Vattentemperatur	0.3m	17.55	60 25.91	18 11.95
Biotestsjön	Biotestsjö nordost	1989	11	7	Vattentemperatur	0.3m	17.53	60 25.91	18 11.95
Biotestsjön	Biotestsjö nordost	1989	11	8	Vattentemperatur	0.3m	17.59	60 25.91	18 11.95
Biotestsjön	Biotestsjö nordost	1989	11	9	Vattentemperatur	0.3m	17.17	60 25.91	18 11.95
Biotestsjön	Biotestsjö nordost	1989	11	10	Vattentemperatur	0.3m	17	60 25.91	18 11.95
Biotestsjön	Biotestsjö nordost	1989	11	11	Vattentemperatur	0.3m	16.47	60 25.91	18 11.95
Biotestsjön	Biotestsjö nordost	1989	11	12	Vattentemperatur	0.3m	16.81	60 25.91	18 11.95
Biotestsjön	Biotestsjö nordost	1989	11	13	Vattentemperatur	0.3m	16.98	60 25.91	18 11.95
Biotestsjön	Biotestsjö nordost	1989	11	14	Vattentemperatur	0.3m	16.46	60 25.91	18 11.95
Biotestsjön	Biotestsjö nordost	1989	11	15	Vattentemperatur	0.3m	15.43	60 25.91	18 11.95
Biotestsjön	Biotestsjö nordost	1989	11	16	Vattentemperatur	0.3m	16.91	60 25.91	18 11.95
Biotestsjön	Biotestsjö nordost	1989	11	17	Vattentemperatur	0.3m	16.93	60 25.91	18 11.95
Biotestsjön	Biotestsjö nordost	1989	11	18	Vattentemperatur	0.3m	16.37	60 25.91	18 11.95
Biotestsjön	Biotestsjö nordost	1989	11	19	Vattentemperatur	0.3m	15.61	60 25.91	18 11.95
Biotestsjön	Biotestsjö nordost	1989	11	20	Vattentemperatur	0.3m	15.15	60 25.91	18 11.95
Biotestsjön	Biotestsjö nordost	1989	11	21	Vattentemperatur	0.3m	14.8	60 25.91	18 11.95
Biotestsjön	Biotestsjö nordost	1989	11	22	Vattentemperatur	0.3m	13.39	60 25.91	18 11.95
Biotestsjön	Biotestsjö nordost	1989	11	23	Vattentemperatur	0.3m	12.69	60 25.91	18 11.95
Biotestsjön	Biotestsjö nordost	1989	11	24	Vattentemperatur	0.3m	12.98	60 25.91	18 11.95
Biotestsjön	Biotestsjö nordost	1989	11	25	Vattentemperatur	0.3m	12.46	60 25.91	18 11.95
Biotestsjön	Biotestsjö nordost	1989	11	26	Vattentemperatur	0.3m	10.4	60 25.91	18 11.95
Biotestsjön	Biotestsjö nordost	1989	11	27	Vattentemperatur	0.3m	10.4	60 25.91	18 11.95
Biotestsjön	Biotestsjö nordost	1989	11	28	Vattentemperatur	0.3m	10.95	60 25.91	18 11.95
Biotestsjön	Biotestsjö nordost	1989	11	29	Vattentemperatur	0.3m	11.69	60 25.91	18 11.95
Biotestsjön	Biotestsjö nordost	1989	11	30	Vattentemperatur	0.3m	11.7	60 25.91	18 11.95
Biotestsjön	Biotestsjö nordost	1989	12	1	Vattentemperatur	0.3m	11.74	60 25.91	18 11.95
Biotestsjön	Biotestsjö nordost	1989	12	2	Vattentemperatur	0.3m	12.05	60 25.91	18 11.95
Biotestsjön	Biotestsjö nordost	1989	12	3	Vattentemperatur	0.3m	11.5	60 25.91	18 11.95
Biotestsjön	Biotestsjö nordost	1989	12	4	Vattentemperatur	0.3m	9.92	60 25.91	18 11.95
Biotestsjön	Biotestsjö nordost	1989	12	5	Vattentemperatur	0.3m	9.59	60 25.91	18 11.95
Biotestsjön	Biotestsjö nordost	1989	12	6	Vattentemperatur	0.3m	11.27	60 25.91	18 11.95
Biotestsjön	Biotestsjö nordost	1989	12	7	Vattentemperatur	0.3m	9.36	60 25.91	18 11.95
Biotestsjön	Biotestsjö nordost	1989	12	8	Vattentemperatur	0.3m	10.09	60 25.91	18 11.95
Biotestsjön	Biotestsjö nordost	1989	12	9	Vattentemperatur	0.3m	10.44	60 25.91	18 11.95
Biotestsjön	Biotestsjö nordost	1989	12	10	Vattentemperatur	0.3m	10.7	60 25.91	18 11.95
Biotestsjön	Biotestsjö nordost	1989	12	11	Vattentemperatur	0.3m	10.31	60 25.91	18 11.95
Biotestsjön	Biotestsjö nordost	1989	12	12	Vattentemperatur	0.3m	10.32	60 25.91	18 11.95
Biotestsjön	Biotestsjö nordost	1989	12	13	Vattentemperatur	0.3m	9.1	60 25.91	18 11.95
Biotestsjön	Biotestsjö nordost	1989	12	14	Vattentemperatur	0.3m	9.72	60 25.91	18 11.95
Biotestsjön	Biotestsjö nordost	1989	12	19	Vattentemperatur	0.3m	10.78	60 25.91	18 11.95
Biotestsjön	Biotestsjö nordost	1989	12	20	Vattentemperatur	0.3m	10.35	60 25.91	18 11.95
Biotestsjön	Biotestsjö nordost	1989	12	21	Vattentemperatur	0.3m	10.28	60 25.91	18 11.95
Biotestsjön	Biotestsjö nordost	1989	12	22	Vattentemperatur	0.3m	10.43	60 25.91	18 11.95
Biotestsjön	Biotestsjö nordost	1989	12	23	Vattentemperatur	0.3m	10.54	60 25.91	18 11.95
Biotestsjön	Biotestsjö nordost	1989	12	24	Vattentemperatur	0.3m	10.5	60 25.91	18 11.95
Biotestsjön	Biotestsjö nordost	1989	12	25	Vattentemperatur	0.3m	10.23	60 25.91	18 11.95
Biotestsjön	Biotestsjö nordost	1989	12	26	Vattentemperatur	0.3m	10.62	60 25.91	18 11.95
Biotestsjön	Biotestsjö nordost	1989	12	27	Vattentemperatur	0.3m	10.96	60 25.91	18 11.95
Biotestsjön	Biotestsjö nordost	1989	12	28	Vattentemperatur	0.3m	11.03	60 25.91	18 11.95
Biotestsjön	Biotestsjö nordost	1989	12	29	Vattentemperatur	0.3m	10.65	60 25.91	18 11.95
Biotestsjön	Biotestsjö nordost	1989	12	30	Vattentemperatur	0.3m	10.16	60 25.91	18 11.95
Biotestsjön	Biotestsjö nordost	1989	12	31	Vattentemperatur	0.3m	10.35	60 25.91	18 11.95
Biotestsjön	Biotestsjö nordost	1990	1	1	Vattentemperatur	0.3m	10.26	60 25.91	18 11.95
Biotestsjön	Biotestsjö nordost	1990	1	2	Vattentemperatur	0.3m	10.51	60 25.91	18 11.95
Biotestsjön	Biotestsjö nordost	1990	1	3	Vattentemperatur	0.3m	10.45	60 25.91	18 11.95
Biotestsjön	Biotestsjö nordost	1990	1	4	Vattentemperatur	0.3m	10.28	60 25.91	18 11.95
Biotestsjön	Biotestsjö nordost	1990	1	5	Vattentemperatur	0.3m	10.16	60 25.91	18 11.95
Biotestsjön	Biotestsjö nordost	1990	1	6	Vattentemperatur	0.3m	9.87	60 25.91	18 11.95
Biotestsjön	Biotestsjö nordost	1990	1	7	Vattentemperatur	0.3m	10.26	60 25.91	18 11.95
Biotestsjön	Biotestsjö nordost	1990	1	8	Vattentemperatur	0.3m	10.73	60 25.91	18 11.95
Biotestsjön	Biotestsjö nordost	1990	1	9	Vattentemperatur	0.3m	10.57	60 25.91	18 11.95
Biotestsjön	Biotestsjö nordost	1990	1	10	Vattentemperatur	0.3m	10.48	60 25.91	18 11.95
Biotestsjön	Biotestsjö nordost	1990	1	11	Vattentemperatur	0.3m	10.8	60 25.91	18 11.95
Biotestsjön	Biotestsjö nordost	1990	1	12	Vattentemperatur	0.3m	10.6	60 25.91	18 11.95
Biotestsjön	Biotestsjö nordost	1990	1	13	Vattentemperatur	0.3m	10.76	60 25.91	18 11.95
Biotestsjön	Biotestsjö nordost	1990	1	14	Vattentemperatur	0.3m	10.71	60 25.91	18 11.95
Biotestsjön	Biotestsjö nordost	1990	1	15	Vattentemperatur	0.3m	10.55	60 25.91	18 11.95
Biotestsjön	Biotestsjö nordost	1990	1	16	Vattentemperatur	0.3m	10.75	60 25.91	18 11.95
Biotestsjön	Biotestsjö nordost	1990	1	17	Vattentemperatur	0.3m	10.7	60 25.91	18 11.95
Biotestsjön	Biotestsjö nordost	1990	1	18	Vattentemperatur	0.3m	10.53	60 25.91	18 11.95
Biotestsjön	Biotestsjö nordost	1990	1	19	Vattentemperatur	0.3m	10.64	60 25.91	18 11.95
Biotestsjön	Biotestsjö nordost	1990	1	20	Vattentemperatur	0.3m	11.07	60 25.91	18 11.95
Biotestsjön	Biotestsjö nordost	1990	1	21	Vattentemperatur	0.3m	10.9	60 25.91	18 11.95
Biotestsjön	Biotestsjö nordost	1990	1	22	Vattentemperatur	0.3m	10.7	60 25.91	18 11.95
Biotestsjön	Biotestsjö nordost	1990	1	23	Vattentemperatur	0.3m	11.49	60 25.91	18 11.95
Biotestsjön	Biotestsjö nordost	1990	1	24	Vattentemperatur	0.3m	11.06	60 25.91	18 11.95
Biotestsjön	Biotestsjö nordost	1990	1	25	Vattentemperatur	0.3m	10.83	60 25.91	18 11.95
Biotestsjön	Biotestsjö nordost	1990	1	26	Vattentemperatur	0.3m	10.27	60 25.91	18 11.95
Biotestsjön	Biotestsjö nordost	1990	1	27	Vattentemperatur	0.3m	9.43	60 25.91	18 11.95
Biotestsjön	Biotestsjö nordost	1990	1	28	Vattentemperatur	0.3m	10.7	60 25.91	18 11.95
Biotestsjön	Biotestsjö nordost	1990	1	29	Vattentemperatur	0.3m	11.24	60 25.91	18 11.95
Biotestsjön	Biotestsjö nordost	1990	1	30	Vattentemperatur	0.3m	11.24	60 25.91	18 11.95
Biotestsjön	Biotestsjö nordost	1990	1	31	Vattentemperatur	0.3m	10.83	60 25.91	18 11.95
Biotestsjön	Biotestsjö nordost	1990	2	1	Vattentemperatur	0.3m	10.78	60 25.91	18 11.95
Biotestsjön	Biotestsjö nordost	1990	2	2	Vattentemperatur	0.3m	10.85	60 25.91	18 11.95
Biotestsjön	Biotestsjö nordost	1990	2	3	Vattentemperatur	0.3m	10.77	60 25.91	18 11.95
Biotestsjön	Biotestsjö nordost	1990	2	4	Vattentemperatur	0.3m	11	60 25.91	18 11.95
Biotestsjön	Biotestsjö nordost	1990	2	5	Vattentemperatur	0.3m	10.75	60 25.91	18 11.95
Biotestsjön	Biotestsjö nordost	1990	2	6	Vattentemperatur	0.3m	11.5	60 25.91	18 11.95
Biotestsjön	Biotestsjö nordost	1990	2	7	Vattentemperatur	0.3m	11.07	60 25.91	18 11.95
Biotestsjön	Biotestsjö nordost	1990	2	8	Vattentemperatur	0.3m	11.28	60 25.91	18 11.95
Biotestsjön	Biotestsjö nordost	1990	2	9	Vattentemperatur	0.3m	11.03	60 25.91	18 11.95
Biotestsjön	Biotestsjö nordost	1990	2	10	Vattentemperatur	0.3m	9.08	60 25.91	18 11.95
Biotestsjön	Biotestsjö nordost	1990	2	11	Vattentemperatur	0.3m	8.95	60 25.91	18 11.95
Biotestsjön	Biotestsjö nordost	1990	2	12	Vattentemperatur	0.3m	10.7	60 25.91	18 11.95
Biotestsjön	Biotestsjö nordost	1990	2	13	Vattentemperatur	0.3m	11.14	60 25.91	18 11.95
Biotestsjön	Biotestsjö nordost	1990	2	14	Vattentemperatur	0.3m	11.22	60 25.91	18 11.95
Biotestsjön	Biotestsjö nordost	1990	2	15	Vattentemperatur	0.3m	10.88	60 25.91	18 11.95
Biotestsjön	Biotestsjö nordost	1990	2	16	Vattentemperatur	0.3m	11.05	60 25.91	18 11.95
Biotestsjön	Biotestsjö nordost	1990	2	17	Vattentemperatur	0.3m	12.28	60 25.91	18 11.95
Biotestsjön	Biotestsjö nordost	1990	2	18	Vattentemperatur	0.3m	12.16	60 25.91	18 11.95
Biotestsjön	Biotestsjö nordost	1990	2	19	Vattentemperatur	0.3m	11.91	60 25.91	18 11.95
Biotestsjön	Biotestsjö nordost	1990	2	20	Vattentemperatur	0.3m	11.64	60 25.91	18 11.95
Biotestsjön	Biotestsjö nordost	1990	2	21	Vattentemperatur	0.3m	12.4	60 25.91	18 11.95
Biotestsjön	Biotestsjö nordost	1990	2	22	Vattentemperatur	0.3m	11.74	60 25.91	18 11.95
Biotestsjön	Biotestsjö nordost	1990	2	23	Vattentemperatur	0.3m	12.19	60 25.91	18 11.95
Biotestsjön	Biotestsjö nordost	1990	2	24	Vattentemperatur	0.3m	8.58	60 25.91	18 11.95
Biotestsjön	Biotestsjö nordost	1990	2	25	Vattentemperatur	0.3m	8.03	60 25.91	18 11.95
Biotestsjön	Biotestsjö nordost	1990	2	26	Vattentemperatur	0.3m	10.88	60 25.91	18 11.95
Biotestsjön	Biotestsjö nordost	1990	2	27	Vattentemperatur	0.3m	13.11	60 25.91	18 11.95
Biotestsjön	Biotestsjö nordost	1990	2	28	Vattentemperatur	0.3m	12.94	60 25.91	18 11.95
Biotestsjön	Biotestsjö nordost	1990	3	1	Vattentemperatur	0.3m	13.59	60 25.91	18 11.95
Biotestsjön	Biotestsjö nordost	1990	3	2	Vattentemperatur	0.3m	13	60 25.91	18 11.95
Biotestsjön	Biotestsjö nordost	1990	3	3	Vattentemperatur	0.3m	11.77	60 25.91	18 11.95
Biotestsjön	Biotestsjö nordost	1990	3	4	Vattentemperatur	0.3m	11.71	60 25.91	18 11.95
Biotestsjön	Biotestsjö nordost	1990	3	5	Vattentemperatur	0.3m	10.37	60 25.91	18 11.95
Biotestsjön	Biotestsjö nordost	1990	3	6	Vattentemperatur	0.3m	10.97	60 25.91	18 11.95
Biotestsjön	Biotestsjö nordost	1990	3	7	Vattentemperatur	0.3m	10.38	60 25.91	18 11.95
Biotestsjön	Biotestsjö nordost	1990	3	8	Vattentemperatur	0.3m	11.25	60 25.91	18 11.95
Biotestsjön	Biotestsjö nordost	1990	3	9	Vattentemperatur	0.3m	10.6	60 25.91	18 11.95
Biotestsjön	Biotestsjö nordost	1990	3	10	Vattentemperatur	0.3m	9.4	60 25.91	18 11.95
Biotestsjön	Biotestsjö nordost	1990	3	11	Vattentemperatur	0.3m	9.75	60 25.91	18 11.95
Biotestsjön	Biotestsjö nordost	1990	3	12	Vattentemperatur	0.3m	10.3	60 25.91	18 11.95
Biotestsjön	Biotestsjö nordost	1990	3	13	Vattentemperatur	0.3m	10.1	60 25.91	18 11.95
Biotestsjön	Biotestsjö nordost	1990	3	14	Vattentemperatur	0.3m	10.16	60 25.91	18 11.95
Biotestsjön	Biotestsjö nordost	1990	3	15	Vattentemperatur	0.3m	10	60 25.91	18 11.95
Biotestsjön	Biotestsjö nordost	1990	3	16	Vattentemperatur	0.3m	10.33	60 25.91	18 11.95
Biotestsjön	Biotestsjö nordost	1990	3	17	Vattentemperatur	0.3m	8.95	60 25.91	18 11.95
Biotestsjön	Biotestsjö nordost	1990	3	18	Vattentemperatur	0.3m	8.3	60 25.91	18 11.95
Biotestsjön	Biotestsjö nordost	1990	3	19	Vattentemperatur	0.3m	8.68	60 25.91	18 11.95
Biotestsjön	Biotestsjö nordost	1990	3	20	Vattentemperatur	0.3m	8.46	60 25.91	18 11.95
Biotestsjön	Biotestsjö nordost	1990	3	21	Vattentemperatur	0.3m	8.01	60 25.91	18 11.95
Biotestsjön	Biotestsjö nordost	1990	3	22	Vattentemperatur	0.3m	8.5	60 25.91	18 11.95
Biotestsjön	Biotestsjö nordost	1990	3	23	Vattentemperatur	0.3m	7.9	60 25.91	18 11.95
Biotestsjön	Biotestsjö nordost	1990	3	24	Vattentemperatur	0.3m	7.53	60 25.91	18 11.95
Biotestsjön	Biotestsjö nordost	1990	3	25	Vattentemperatur	0.3m	8.32	60 25.91	18 11.95
Biotestsjön	Biotestsjö nordost	1990	3	26	Vattentemperatur	0.3m	9.04	60 25.91	18 11.95
Biotestsjön	Biotestsjö nordost	1990	3	27	Vattentemperatur	0.3m	10.5	60 25.91	18 11.95
Biotestsjön	Biotestsjö nordost	1990	3	28	Vattentemperatur	0.3m	10.54	60 25.91	18 11.95
Biotestsjön	Biotestsjö nordost	1990	3	29	Vattentemperatur	0.3m	10.39	60 25.91	18 11.95
Biotestsjön	Biotestsjö nordost	1990	3	30	Vattentemperatur	0.3m	10.26	60 25.91	18 11.95
Biotestsjön	Biotestsjö nordost	1990	3	31	Vattentemperatur	0.3m	10.62	60 25.91	18 11.95
Biotestsjön	Biotestsjö nordost	1990	4	1	Vattentemperatur	0.3m	9.7	60 25.91	18 11.95
Biotestsjön	Biotestsjö nordost	1990	4	2	Vattentemperatur	0.3m	9.7	60 25.91	18 11.95
Biotestsjön	Biotestsjö nordost	1990	4	3	Vattentemperatur	0.3m	10.55	60 25.91	18 11.95
Biotestsjön	Biotestsjö nordost	1990	4	4	Vattentemperatur	0.3m	11.79	60 25.91	18 11.95
Biotestsjön	Biotestsjö nordost	1990	4	5	Vattentemperatur	0.3m	12.07	60 25.91	18 11.95
Biotestsjön	Biotestsjö nordost	1990	4	6	Vattentemperatur	0.3m	12.52	60 25.91	18 11.95
Biotestsjön	Biotestsjö nordost	1990	4	7	Vattentemperatur	0.3m	10.97	60 25.91	18 11.95
Biotestsjön	Biotestsjö nordost	1990	4	8	Vattentemperatur	0.3m	11.03	60 25.91	18 11.95
Biotestsjön	Biotestsjö nordost	1990	4	9	Vattentemperatur	0.3m	12.33	60 25.91	18 11.95
Biotestsjön	Biotestsjö nordost	1990	4	10	Vattentemperatur	0.3m	11.54	60 25.91	18 11.95
Biotestsjön	Biotestsjö nordost	1990	4	11	Vattentemperatur	0.3m	11.78	60 25.91	18 11.95
Biotestsjön	Biotestsjö nordost	1990	4	12	Vattentemperatur	0.3m	11.65	60 25.91	18 11.95
Biotestsjön	Biotestsjö nordost	1990	4	13	Vattentemperatur	0.3m	11.49	60 25.91	18 11.95
Biotestsjön	Biotestsjö nordost	1990	4	14	Vattentemperatur	0.3m	10.31	60 25.91	18 11.95
Biotestsjön	Biotestsjö nordost	1990	4	15	Vattentemperatur	0.3m	8.04	60 25.91	18 11.95
Biotestsjön	Biotestsjö nordost	1990	4	16	Vattentemperatur	0.3m	7.74	60 25.91	18 11.95
Biotestsjön	Biotestsjö nordost	1990	4	17	Vattentemperatur	0.3m	8.22	60 25.91	18 11.95
Biotestsjön	Biotestsjö nordost	1990	4	18	Vattentemperatur	0.3m	8.89	60 25.91	18 11.95
Biotestsjön	Biotestsjö nordost	1990	4	20	Vattentemperatur	0.3m	9.35	60 25.91	18 11.95
Biotestsjön	Biotestsjö nordost	1990	4	21	Vattentemperatur	0.3m	9.22	60 25.91	18 11.95
Biotestsjön	Biotestsjö nordost	1990	4	22	Vattentemperatur	0.3m	9.47	60 25.91	18 11.95
Biotestsjön	Biotestsjö nordost	1990	4	23	Vattentemperatur	0.3m	11.2	60 25.91	18 11.95
Biotestsjön	Biotestsjö nordost	1990	4	24	Vattentemperatur	0.3m	11.7	60 25.91	18 11.95
Biotestsjön	Biotestsjö nordost	1990	4	25	Vattentemperatur	0.3m	11.75	60 25.91	18 11.95
Biotestsjön	Biotestsjö nordost	1990	4	26	Vattentemperatur	0.3m	11.74	60 25.91	18 11.95
Biotestsjön	Biotestsjö nordost	1990	4	27	Vattentemperatur	0.3m	11.05	60 25.91	18 11.95
Biotestsjön	Biotestsjö nordost	1990	4	28	Vattentemperatur	0.3m	9.55	60 25.91	18 11.95
Biotestsjön	Biotestsjö nordost	1990	4	29	Vattentemperatur	0.3m	10.08	60 25.91	18 11.95
Biotestsjön	Biotestsjö nordost	1990	4	30	Vattentemperatur	0.3m	11.17	60 25.91	18 11.95
Biotestsjön	Biotestsjö nordost	1990	5	1	Vattentemperatur	0.3m	12.27	60 25.91	18 11.95
Biotestsjön	Biotestsjö nordost	1990	5	2	Vattentemperatur	0.3m	12.94	60 25.91	18 11.95
Biotestsjön	Biotestsjö nordost	1990	5	3	Vattentemperatur	0.3m	14.01	60 25.91	18 11.95
Biotestsjön	Biotestsjö nordost	1990	5	4	Vattentemperatur	0.3m	14.62	60 25.91	18 11.95
Biotestsjön	Biotestsjö nordost	1990	5	5	Vattentemperatur	0.3m	14.67	60 25.91	18 11.95
Biotestsjön	Biotestsjö nordost	1990	5	6	Vattentemperatur	0.3m	15.11	60 25.91	18 11.95
Biotestsjön	Biotestsjö nordost	1990	5	7	Vattentemperatur	0.3m	15.19	60 25.91	18 11.95
Biotestsjön	Biotestsjö nordost	1990	5	8	Vattentemperatur	0.3m	15.47	60 25.91	18 11.95
Biotestsjön	Biotestsjö nordost	1990	5	9	Vattentemperatur	0.3m	16.38	60 25.91	18 11.95
Biotestsjön	Biotestsjö nordost	1990	5	10	Vattentemperatur	0.3m	16.7	60 25.91	18 11.95
Biotestsjön	Biotestsjö nordost	1990	5	11	Vattentemperatur	0.3m	15.87	60 25.91	18 11.95
Biotestsjön	Biotestsjö nordost	1990	5	12	Vattentemperatur	0.3m	15.05	60 25.91	18 11.95
Biotestsjön	Biotestsjö nordost	1990	5	13	Vattentemperatur	0.3m	15.76	60 25.91	18 11.95
Biotestsjön	Biotestsjö nordost	1990	5	14	Vattentemperatur	0.3m	15.38	60 25.91	18 11.95
Biotestsjön	Biotestsjö nordost	1990	5	15	Vattentemperatur	0.3m	15.78	60 25.91	18 11.95
Biotestsjön	Biotestsjö nordost	1990	5	16	Vattentemperatur	0.3m	15.33	60 25.91	18 11.95
Biotestsjön	Biotestsjö nordost	1990	5	17	Vattentemperatur	0.3m	14.73	60 25.91	18 11.95
Biotestsjön	Biotestsjö nordost	1990	5	18	Vattentemperatur	0.3m	14.59	60 25.91	18 11.95
Biotestsjön	Biotestsjö nordost	1990	5	19	Vattentemperatur	0.3m	15.04	60 25.91	18 11.95
Biotestsjön	Biotestsjö nordost	1990	5	20	Vattentemperatur	0.3m	15.5	60 25.91	18 11.95
Biotestsjön	Biotestsjö nordost	1990	5	21	Vattentemperatur	0.3m	16.05	60 25.91	18 11.95
Biotestsjön	Biotestsjö nordost	1990	5	22	Vattentemperatur	0.3m	15.72	60 25.91	18 11.95
Biotestsjön	Biotestsjö nordost	1990	5	23	Vattentemperatur	0.3m	17.42	60 25.91	18 11.95
Biotestsjön	Biotestsjö nordost	1990	5	24	Vattentemperatur	0.3m	17.92	60 25.91	18 11.95
Biotestsjön	Biotestsjö nordost	1990	5	25	Vattentemperatur	0.3m	16.69	60 25.91	18 11.95
Biotestsjön	Biotestsjö nordost	1990	5	26	Vattentemperatur	0.3m	15.25	60 25.91	18 11.95
Biotestsjön	Biotestsjö nordost	1990	5	27	Vattentemperatur	0.3m	16.16	60 25.91	18 11.95
Biotestsjön	Biotestsjö nordost	1990	5	28	Vattentemperatur	0.3m	16.46	60 25.91	18 11.95
Biotestsjön	Biotestsjö nordost	1990	5	29	Vattentemperatur	0.3m	18.49	60 25.91	18 11.95
Biotestsjön	Biotestsjö nordost	1990	5	30	Vattentemperatur	0.3m	19.08	60 25.91	18 11.95
Biotestsjön	Biotestsjö nordost	1990	5	31	Vattentemperatur	0.3m	19.27	60 25.91	18 11.95
Biotestsjön	Biotestsjö nordost	1990	6	2	Vattentemperatur	0.3m	20.08	60 25.91	18 11.95
Biotestsjön	Biotestsjö nordost	1990	6	3	Vattentemperatur	0.3m	20.1	60 25.91	18 11.95
Biotestsjön	Biotestsjö nordost	1990	6	4	Vattentemperatur	0.3m	20.52	60 25.91	18 11.95
Biotestsjön	Biotestsjö nordost	1990	6	5	Vattentemperatur	0.3m	18.81	60 25.91	18 11.95
Biotestsjön	Biotestsjö nordost	1990	6	6	Vattentemperatur	0.3m	16.43	60 25.91	18 11.95
Biotestsjön	Biotestsjö nordost	1990	6	7	Vattentemperatur	0.3m	17.1	60 25.91	18 11.95
Biotestsjön	Biotestsjö nordost	1990	6	8	Vattentemperatur	0.3m	20.52	60 25.91	18 11.95
Biotestsjön	Biotestsjö nordost	1990	6	9	Vattentemperatur	0.3m	21.23	60 25.91	18 11.95
Biotestsjön	Biotestsjö nordost	1990	6	10	Vattentemperatur	0.3m	20.1	60 25.91	18 11.95
Biotestsjön	Biotestsjö nordost	1990	6	11	Vattentemperatur	0.3m	19.6	60 25.91	18 11.95
Biotestsjön	Biotestsjö nordost	1990	6	12	Vattentemperatur	0.3m	19.99	60 25.91	18 11.95
Biotestsjön	Biotestsjö nordost	1990	6	13	Vattentemperatur	0.3m	20.4	60 25.91	18 11.95
Biotestsjön	Biotestsjö nordost	1990	6	14	Vattentemperatur	0.3m	19.29	60 25.91	18 11.95
Biotestsjön	Biotestsjö nordost	1990	6	15	Vattentemperatur	0.3m	20.88	60 25.91	18 11.95
Biotestsjön	Biotestsjö nordost	1990	6	16	Vattentemperatur	0.3m	20.99	60 25.91	18 11.95
Biotestsjön	Biotestsjö nordost	1990	6	17	Vattentemperatur	0.3m	21.33	60 25.91	18 11.95
Biotestsjön	Biotestsjö nordost	1990	6	18	Vattentemperatur	0.3m	20.47	60 25.91	18 11.95
Biotestsjön	Biotestsjö nordost	1990	6	19	Vattentemperatur	0.3m	21.47	60 25.91	18 11.95
Biotestsjön	Biotestsjö nordost	1990	6	20	Vattentemperatur	0.3m	21.91	60 25.91	18 11.95
Biotestsjön	Biotestsjö nordost	1990	7	1	Vattentemperatur	0.3m	20.8	60 25.91	18 11.95
Biotestsjön	Biotestsjö nordost	1990	7	6	Vattentemperatur	0.3m	20.75	60 25.91	18 11.95
Biotestsjön	Biotestsjö nordost	1990	7	7	Vattentemperatur	0.3m	20.92	60 25.91	18 11.95
Biotestsjön	Biotestsjö nordost	1990	7	8	Vattentemperatur	0.3m	19.95	60 25.91	18 11.95
Biotestsjön	Biotestsjö nordost	1990	7	9	Vattentemperatur	0.3m	18.34	60 25.91	18 11.95
Biotestsjön	Biotestsjö nordost	1990	7	10	Vattentemperatur	0.3m	17.51	60 25.91	18 11.95
Biotestsjön	Biotestsjö nordost	1990	7	11	Vattentemperatur	0.3m	16.66	60 25.91	18 11.95
Biotestsjön	Biotestsjö nordost	1990	7	12	Vattentemperatur	0.3m	16.41	60 25.91	18 11.95
Biotestsjön	Biotestsjö nordost	1990	7	13	Vattentemperatur	0.3m	16.6	60 25.91	18 11.95
Biotestsjön	Biotestsjö nordost	1990	7	14	Vattentemperatur	0.3m	16.68	60 25.91	18 11.95
Biotestsjön	Biotestsjö nordost	1990	7	15	Vattentemperatur	0.3m	16.54	60 25.91	18 11.95
Biotestsjön	Biotestsjö nordost	1990	7	16	Vattentemperatur	0.3m	16.71	60 25.91	18 11.95
Biotestsjön	Biotestsjö nordost	1990	7	17	Vattentemperatur	0.3m	17.63	60 25.91	18 11.95
Biotestsjön	Biotestsjö nordost	1990	7	18	Vattentemperatur	0.3m	17.21	60 25.91	18 11.95
Biotestsjön	Biotestsjö nordost	1990	7	19	Vattentemperatur	0.3m	16.97	60 25.91	18 11.95
Biotestsjön	Biotestsjö nordost	1990	7	20	Vattentemperatur	0.3m	18.36	60 25.91	18 11.95
Biotestsjön	Biotestsjö nordost	1990	7	21	Vattentemperatur	0.3m	19.75	60 25.91	18 11.95
Biotestsjön	Biotestsjö nordost	1990	7	22	Vattentemperatur	0.3m	19.35	60 25.91	18 11.95
Biotestsjön	Biotestsjö nordost	1990	7	23	Vattentemperatur	0.3m	18.23	60 25.91	18 11.95
Biotestsjön	Biotestsjö nordost	1990	7	24	Vattentemperatur	0.3m	18.48	60 25.91	18 11.95
Biotestsjön	Biotestsjö nordost	1990	7	25	Vattentemperatur	0.3m	18.85	60 25.91	18 11.95
Biotestsjön	Biotestsjö nordost	1990	7	26	Vattentemperatur	0.3m	20.2	60 25.91	18 11.95
Biotestsjön	Biotestsjö nordost	1990	7	27	Vattentemperatur	0.3m	21.22	60 25.91	18 11.95
Biotestsjön	Biotestsjö nordost	1990	7	28	Vattentemperatur	0.3m	21.74	60 25.91	18 11.95
Biotestsjön	Biotestsjö nordost	1990	7	29	Vattentemperatur	0.3m	20.76	60 25.91	18 11.95
Biotestsjön	Biotestsjö nordost	1990	7	30	Vattentemperatur	0.3m	20.36	60 25.91	18 11.95
Biotestsjön	Biotestsjö nordost	1990	7	31	Vattentemperatur	0.3m	20.73	60 25.91	18 11.95
Biotestsjön	Biotestsjö nordost	1990	8	1	Vattentemperatur	0.3m	20.6	60 25.91	18 11.95
Biotestsjön	Biotestsjö nordost	1990	8	2	Vattentemperatur	0.3m	21.9	60 25.91	18 11.95
Biotestsjön	Biotestsjö nordost	1990	8	3	Vattentemperatur	0.3m	23.04	60 25.91	18 11.95
Biotestsjön	Biotestsjö nordost	1990	8	4	Vattentemperatur	0.3m	22.53	60 25.91	18 11.95
Biotestsjön	Biotestsjö nordost	1990	8	5	Vattentemperatur	0.3m	21.66	60 25.91	18 11.95
Biotestsjön	Biotestsjö nordost	1990	8	6	Vattentemperatur	0.3m	20.76	60 25.91	18 11.95
Biotestsjön	Biotestsjö nordost	1990	8	7	Vattentemperatur	0.3m	20.93	60 25.91	18 11.95
Biotestsjön	Biotestsjö nordost	1990	8	8	Vattentemperatur	0.3m	22.08	60 25.91	18 11.95
Biotestsjön	Biotestsjö nordost	1990	8	9	Vattentemperatur	0.3m	22.81	60 25.91	18 11.95
Biotestsjön	Biotestsjö nordost	1990	8	10	Vattentemperatur	0.3m	23.2	60 25.91	18 11.95
Biotestsjön	Biotestsjö nordost	1990	8	11	Vattentemperatur	0.3m	24.3	60 25.91	18 11.95
Biotestsjön	Biotestsjö nordost	1990	8	12	Vattentemperatur	0.3m	25.01	60 25.91	18 11.95
Biotestsjön	Biotestsjö nordost	1990	8	13	Vattentemperatur	0.3m	24.96	60 25.91	18 11.95
Biotestsjön	Biotestsjö nordost	1990	8	14	Vattentemperatur	0.3m	24.76	60 25.91	18 11.95
Biotestsjön	Biotestsjö nordost	1990	8	15	Vattentemperatur	0.3m	24.26	60 25.91	18 11.95
Biotestsjön	Biotestsjö nordost	1990	8	16	Vattentemperatur	0.3m	23.88	60 25.91	18 11.95
Biotestsjön	Biotestsjö nordost	1990	8	17	Vattentemperatur	0.3m	23.56	60 25.91	18 11.95
Biotestsjön	Biotestsjö nordost	1990	8	18	Vattentemperatur	0.3m	22.47	60 25.91	18 11.95
Biotestsjön	Biotestsjö nordost	1990	8	19	Vattentemperatur	0.3m	21.38	60 25.91	18 11.95
Biotestsjön	Biotestsjö nordost	1990	8	20	Vattentemperatur	0.3m	21.15	60 25.91	18 11.95
Biotestsjön	Biotestsjö nordost	1990	8	21	Vattentemperatur	0.3m	20.88	60 25.91	18 11.95
Biotestsjön	Biotestsjö nordost	1990	8	22	Vattentemperatur	0.3m	20.67	60 25.91	18 11.95
Biotestsjön	Biotestsjö nordost	1990	8	23	Vattentemperatur	0.3m	20.08	60 25.91	18 11.95
Biotestsjön	Biotestsjö nordost	1990	8	24	Vattentemperatur	0.3m	19.83	60 25.91	18 11.95
Biotestsjön	Biotestsjö nordost	1990	8	25	Vattentemperatur	0.3m	20.23	60 25.91	18 11.95
Biotestsjön	Biotestsjö nordost	1990	8	26	Vattentemperatur	0.3m	18.33	60 25.91	18 11.95
Biotestsjön	Biotestsjö nordost	1990	8	27	Vattentemperatur	0.3m	21.1	60 25.91	18 11.95
Biotestsjön	Biotestsjö nordost	1990	8	28	Vattentemperatur	0.3m	21.85	60 25.91	18 11.95
Biotestsjön	Biotestsjö nordost	1990	8	29	Vattentemperatur	0.3m	22.41	60 25.91	18 11.95
Biotestsjön	Biotestsjö nordost	1990	8	30	Vattentemperatur	0.3m	22.1	60 25.91	18 11.95
Biotestsjön	Biotestsjö nordost	1990	8	31	Vattentemperatur	0.3m	21.57	60 25.91	18 11.95
Biotestsjön	Biotestsjö nordost	1990	9	1	Vattentemperatur	0.3m	21.03	60 25.91	18 11.95
Biotestsjön	Biotestsjö nordost	1990	9	2	Vattentemperatur	0.3m	19.03	60 25.91	18 11.95
Biotestsjön	Biotestsjö nordost	1990	9	3	Vattentemperatur	0.3m	18.3	60 25.91	18 11.95
Biotestsjön	Biotestsjö nordost	1990	9	4	Vattentemperatur	0.3m	17.63	60 25.91	18 11.95
Biotestsjön	Biotestsjö nordost	1990	9	5	Vattentemperatur	0.3m	17.91	60 25.91	18 11.95
Biotestsjön	Biotestsjö nordost	1990	9	6	Vattentemperatur	0.3m	16.72	60 25.91	18 11.95
Biotestsjön	Biotestsjö nordost	1990	9	7	Vattentemperatur	0.3m	17.36	60 25.91	18 11.95
Biotestsjön	Biotestsjö nordost	1990	9	8	Vattentemperatur	0.3m	18.95	60 25.91	18 11.95
Biotestsjön	Biotestsjö nordost	1990	9	9	Vattentemperatur	0.3m	18.43	60 25.91	18 11.95
Biotestsjön	Biotestsjö nordost	1990	9	10	Vattentemperatur	0.3m	18.2	60 25.91	18 11.95
Biotestsjön	Biotestsjö nordost	1990	9	11	Vattentemperatur	0.3m	17.8	60 25.91	18 11.95
Biotestsjön	Biotestsjö nordost	1990	9	12	Vattentemperatur	0.3m	18.24	60 25.91	18 11.95
Biotestsjön	Biotestsjö nordost	1990	9	13	Vattentemperatur	0.3m	18.32	60 25.91	18 11.95
Biotestsjön	Biotestsjö nordost	1990	9	14	Vattentemperatur	0.3m	18.16	60 25.91	18 11.95
Biotestsjön	Biotestsjö nordost	1990	9	15	Vattentemperatur	0.3m	16.66	60 25.91	18 11.95
Biotestsjön	Biotestsjö nordost	1990	9	16	Vattentemperatur	0.3m	16.42	60 25.91	18 11.95
Biotestsjön	Biotestsjö nordost	1990	9	17	Vattentemperatur	0.3m	18.9	60 25.91	18 11.95
Biotestsjön	Biotestsjö nordost	1990	9	18	Vattentemperatur	0.3m	19.24	60 25.91	18 11.95
Biotestsjön	Biotestsjö nordost	1990	9	19	Vattentemperatur	0.3m	19.06	60 25.91	18 11.95
Biotestsjön	Biotestsjö nordost	1990	9	20	Vattentemperatur	0.3m	19.48	60 25.91	18 11.95
Biotestsjön	Biotestsjö nordost	1990	9	21	Vattentemperatur	0.3m	18.93	60 25.91	18 11.95
Biotestsjön	Biotestsjö nordost	1990	9	22	Vattentemperatur	0.3m	17.95	60 25.91	18 11.95
Biotestsjön	Biotestsjö nordost	1990	9	23	Vattentemperatur	0.3m	16.31	60 25.91	18 11.95
Biotestsjön	Biotestsjö nordost	1990	9	24	Vattentemperatur	0.3m	17.76	60 25.91	18 11.95
Biotestsjön	Biotestsjö nordost	1990	9	25	Vattentemperatur	0.3m	17.37	60 25.91	18 11.95
Biotestsjön	Biotestsjö nordost	1990	9	26	Vattentemperatur	0.3m	15.5	60 25.91	18 11.95
Biotestsjön	Biotestsjö nordost	1990	9	27	Vattentemperatur	0.3m	18.2	60 25.91	18 11.95
Biotestsjön	Biotestsjö nordost	1990	9	28	Vattentemperatur	0.3m	18.35	60 25.91	18 11.95
Biotestsjön	Biotestsjö nordost	1990	9	29	Vattentemperatur	0.3m	19.08	60 25.91	18 11.95
Biotestsjön	Biotestsjö nordost	1990	9	30	Vattentemperatur	0.3m	18.93	60 25.91	18 11.95
Biotestsjön	Biotestsjö nordost	1990	10	1	Vattentemperatur	0.3m	18.54	60 25.91	18 11.95
Biotestsjön	Biotestsjö nordost	1990	10	2	Vattentemperatur	0.3m	19.02	60 25.91	18 11.95
Biotestsjön	Biotestsjö nordost	1990	10	3	Vattentemperatur	0.3m	19.3	60 25.91	18 11.95
Biotestsjön	Biotestsjö nordost	1990	10	4	Vattentemperatur	0.3m	19.04	60 25.91	18 11.95
Biotestsjön	Biotestsjö nordost	1990	10	5	Vattentemperatur	0.3m	18.73	60 25.91	18 11.95
Biotestsjön	Biotestsjö nordost	1990	10	6	Vattentemperatur	0.3m	18.2	60 25.91	18 11.95
Biotestsjön	Biotestsjö nordost	1990	10	7	Vattentemperatur	0.3m	17.99	60 25.91	18 11.95
Biotestsjön	Biotestsjö nordost	1990	10	8	Vattentemperatur	0.3m	16.19	60 25.91	18 11.95
Biotestsjön	Biotestsjö nordost	1990	10	9	Vattentemperatur	0.3m	17.2	60 25.91	18 11.95
Biotestsjön	Biotestsjö nordost	1990	10	10	Vattentemperatur	0.3m	17.59	60 25.91	18 11.95
Biotestsjön	Biotestsjö nordost	1990	10	11	Vattentemperatur	0.3m	17.4	60 25.91	18 11.95
Biotestsjön	Biotestsjö nordost	1990	10	12	Vattentemperatur	0.3m	16.91	60 25.91	18 11.95
Biotestsjön	Biotestsjö nordost	1990	10	13	Vattentemperatur	0.3m	17.23	60 25.91	18 11.95
Biotestsjön	Biotestsjö nordost	1990	10	14	Vattentemperatur	0.3m	17.7	60 25.91	18 11.95
Biotestsjön	Biotestsjö nordost	1990	10	15	Vattentemperatur	0.3m	17.99	60 25.91	18 11.95
Biotestsjön	Biotestsjö nordost	1990	10	16	Vattentemperatur	0.3m	17.64	60 25.91	18 11.95
Biotestsjön	Biotestsjö nordost	1990	10	17	Vattentemperatur	0.3m	17.67	60 25.91	18 11.95
Biotestsjön	Biotestsjö nordost	1990	10	18	Vattentemperatur	0.3m	17.16	60 25.91	18 11.95
Biotestsjön	Biotestsjö nordost	1990	10	19	Vattentemperatur	0.3m	15.92	60 25.91	18 11.95
Biotestsjön	Biotestsjö nordost	1990	10	20	Vattentemperatur	0.3m	13.23	60 25.91	18 11.95
Biotestsjön	Biotestsjö nordost	1990	10	21	Vattentemperatur	0.3m	13.97	60 25.91	18 11.95
Biotestsjön	Biotestsjö nordost	1990	10	22	Vattentemperatur	0.3m	15.91	60 25.91	18 11.95
Biotestsjön	Biotestsjö nordost	1990	10	23	Vattentemperatur	0.3m	16.03	60 25.91	18 11.95
Biotestsjön	Biotestsjö nordost	1990	10	24	Vattentemperatur	0.3m	14.98	60 25.91	18 11.95
Biotestsjön	Biotestsjö nordost	1990	10	25	Vattentemperatur	0.3m	12.43	60 25.91	18 11.95
Biotestsjön	Biotestsjö nordost	1990	10	26	Vattentemperatur	0.3m	12.88	60 25.91	18 11.95
Biotestsjön	Biotestsjö nordost	1990	10	27	Vattentemperatur	0.3m	14.49	60 25.91	18 11.95
Biotestsjön	Biotestsjö nordost	1990	10	28	Vattentemperatur	0.3m	15.01	60 25.91	18 11.95
Biotestsjön	Biotestsjö nordost	1990	10	29	Vattentemperatur	0.3m	15.08	60 25.91	18 11.95
Biotestsjön	Biotestsjö nordost	1990	10	30	Vattentemperatur	0.3m	14.83	60 25.91	18 11.95
Biotestsjön	Biotestsjö nordost	1990	10	31	Vattentemperatur	0.3m	14.81	60 25.91	18 11.95
Biotestsjön	Biotestsjö nordost	1990	11	1	Vattentemperatur	0.3m	14.63	60 25.91	18 11.95
Biotestsjön	Biotestsjö nordost	1990	11	2	Vattentemperatur	0.3m	16.16	60 25.91	18 11.95
Biotestsjön	Biotestsjö nordost	1990	11	3	Vattentemperatur	0.3m	16.67	60 25.91	18 11.95
Biotestsjön	Biotestsjö nordost	1990	11	4	Vattentemperatur	0.3m	16.61	60 25.91	18 11.95
Biotestsjön	Biotestsjö nordost	1990	11	5	Vattentemperatur	0.3m	16.7	60 25.91	18 11.95
Biotestsjön	Biotestsjö nordost	1990	11	6	Vattentemperatur	0.3m	16.58	60 25.91	18 11.95
Biotestsjön	Biotestsjö nordost	1990	11	7	Vattentemperatur	0.3m	16.07	60 25.91	18 11.95
Biotestsjön	Biotestsjö nordost	1990	11	8	Vattentemperatur	0.3m	16.56	60 25.91	18 11.95
Biotestsjön	Biotestsjö nordost	1990	11	9	Vattentemperatur	0.3m	16.58	60 25.91	18 11.95
Biotestsjön	Biotestsjö nordost	1990	11	10	Vattentemperatur	0.3m	16.08	60 25.91	18 11.95
Biotestsjön	Biotestsjö nordost	1990	11	11	Vattentemperatur	0.3m	15.74	60 25.91	18 11.95
Biotestsjön	Biotestsjö nordost	1990	11	12	Vattentemperatur	0.3m	15.9	60 25.91	18 11.95
Biotestsjön	Biotestsjö nordost	1990	11	13	Vattentemperatur	0.3m	15.48	60 25.91	18 11.95
Biotestsjön	Biotestsjö nordost	1990	11	14	Vattentemperatur	0.3m	15.14	60 25.91	18 11.95
Biotestsjön	Biotestsjö nordost	1990	11	15	Vattentemperatur	0.3m	14.69	60 25.91	18 11.95
Biotestsjön	Biotestsjö nordost	1990	11	16	Vattentemperatur	0.3m	15.27	60 25.91	18 11.95
Biotestsjön	Biotestsjö nordost	1990	11	17	Vattentemperatur	0.3m	14.85	60 25.91	18 11.95
Biotestsjön	Biotestsjö nordost	1990	11	18	Vattentemperatur	0.3m	14.85	60 25.91	18 11.95
Biotestsjön	Biotestsjö nordost	1990	11	19	Vattentemperatur	0.3m	14.66	60 25.91	18 11.95
Biotestsjön	Biotestsjö nordost	1990	11	20	Vattentemperatur	0.3m	14.56	60 25.91	18 11.95
Biotestsjön	Biotestsjö nordost	1990	11	21	Vattentemperatur	0.3m	14.43	60 25.91	18 11.95
Biotestsjön	Biotestsjö nordost	1990	11	22	Vattentemperatur	0.3m	13.91	60 25.91	18 11.95
Biotestsjön	Biotestsjö nordost	1990	11	23	Vattentemperatur	0.3m	13.6	60 25.91	18 11.95
Biotestsjön	Biotestsjö nordost	1990	11	24	Vattentemperatur	0.3m	13.28	60 25.91	18 11.95
Biotestsjön	Biotestsjö nordost	1990	11	25	Vattentemperatur	0.3m	13.03	60 25.91	18 11.95
Biotestsjön	Biotestsjö nordost	1990	11	26	Vattentemperatur	0.3m	13.46	60 25.91	18 11.95
Biotestsjön	Biotestsjö nordost	1990	11	27	Vattentemperatur	0.3m	13.22	60 25.91	18 11.95
Biotestsjön	Biotestsjö nordost	1990	11	28	Vattentemperatur	0.3m	12.83	60 25.91	18 11.95
Biotestsjön	Biotestsjö nordost	1990	11	29	Vattentemperatur	0.3m	12.46	60 25.91	18 11.95
Biotestsjön	Biotestsjö nordost	1990	11	30	Vattentemperatur	0.3m	10.15	60 25.91	18 11.95
Biotestsjön	Biotestsjö nordost	1990	12	1	Vattentemperatur	0.3m	11.8	60 25.91	18 11.95
Biotestsjön	Biotestsjö nordost	1990	12	2	Vattentemperatur	0.3m	12.24	60 25.91	18 11.95
Biotestsjön	Biotestsjö nordost	1990	12	3	Vattentemperatur	0.3m	12.09	60 25.91	18 11.95
Biotestsjön	Biotestsjö nordost	1990	12	4	Vattentemperatur	0.3m	11.64	60 25.91	18 11.95
Biotestsjön	Biotestsjö nordost	1990	12	5	Vattentemperatur	0.3m	11.42	60 25.91	18 11.95
Biotestsjön	Biotestsjö nordost	1990	12	6	Vattentemperatur	0.3m	12.37	60 25.91	18 11.95
Biotestsjön	Biotestsjö nordost	1990	12	7	Vattentemperatur	0.3m	12.26	60 25.91	18 11.95
Biotestsjön	Biotestsjö nordost	1990	12	8	Vattentemperatur	0.3m	12	60 25.91	18 11.95
Biotestsjön	Biotestsjö nordost	1990	12	9	Vattentemperatur	0.3m	11.59	60 25.91	18 11.95
Biotestsjön	Biotestsjö nordost	1990	12	10	Vattentemperatur	0.3m	12.62	60 25.91	18 11.95
Biotestsjön	Biotestsjö nordost	1990	12	11	Vattentemperatur	0.3m	13.3	60 25.91	18 11.95
Biotestsjön	Biotestsjö nordost	1990	12	12	Vattentemperatur	0.3m	12.75	60 25.91	18 11.95
Biotestsjön	Biotestsjö nordost	1990	12	13	Vattentemperatur	0.3m	11.51	60 25.91	18 11.95
Biotestsjön	Biotestsjö nordost	1990	12	14	Vattentemperatur	0.3m	12.68	60 25.91	18 11.95
Biotestsjön	Biotestsjö nordost	1990	12	15	Vattentemperatur	0.3m	12.49	60 25.91	18 11.95
Biotestsjön	Biotestsjö nordost	1990	12	16	Vattentemperatur	0.3m	12.38	60 25.91	18 11.95
Biotestsjön	Biotestsjö nordost	1990	12	17	Vattentemperatur	0.3m	12.61	60 25.91	18 11.95
Biotestsjön	Biotestsjö nordost	1990	12	18	Vattentemperatur	0.3m	12.04	60 25.91	18 11.95
Biotestsjön	Biotestsjö nordost	1990	12	19	Vattentemperatur	0.3m	11.81	60 25.91	18 11.95
Biotestsjön	Biotestsjö nordost	1990	12	20	Vattentemperatur	0.3m	11.83	60 25.91	18 11.95
Biotestsjön	Biotestsjö nordost	1990	12	21	Vattentemperatur	0.3m	11.11	60 25.91	18 11.95
Biotestsjön	Biotestsjö nordost	1990	12	22	Vattentemperatur	0.3m	11.43	60 25.91	18 11.95
Biotestsjön	Biotestsjö nordost	1990	12	23	Vattentemperatur	0.3m	11.27	60 25.91	18 11.95
Biotestsjön	Biotestsjö nordost	1990	12	24	Vattentemperatur	0.3m	12	60 25.91	18 11.95
Biotestsjön	Biotestsjö nordost	1990	12	25	Vattentemperatur	0.3m	11.63	60 25.91	18 11.95
Biotestsjön	Biotestsjö nordost	1990	12	26	Vattentemperatur	0.3m	11.65	60 25.91	18 11.95
Biotestsjön	Biotestsjö nordost	1990	12	27	Vattentemperatur	0.3m	11.85	60 25.91	18 11.95
Biotestsjön	Biotestsjö nordost	1990	12	28	Vattentemperatur	0.3m	10.78	60 25.91	18 11.95
Biotestsjön	Biotestsjö nordost	1990	12	29	Vattentemperatur	0.3m	10.99	60 25.91	18 11.95
Biotestsjön	Biotestsjö nordost	1990	12	30	Vattentemperatur	0.3m	11.03	60 25.91	18 11.95
Biotestsjön	Biotestsjö nordost	1990	12	31	Vattentemperatur	0.3m	10.8	60 25.91	18 11.95
Biotestsjön	Biotestsjö nordost	1991	1	1	Vattentemperatur	0.3m	11.18	60 25.91	18 11.95
Biotestsjön	Biotestsjö nordost	1991	1	2	Vattentemperatur	0.3m	10.97	60 25.91	18 11.95
Biotestsjön	Biotestsjö nordost	1991	1	3	Vattentemperatur	0.3m	11	60 25.91	18 11.95
Biotestsjön	Biotestsjö nordost	1991	1	4	Vattentemperatur	0.3m	11.13	60 25.91	18 11.95
Biotestsjön	Biotestsjö nordost	1991	1	5	Vattentemperatur	0.3m	10.93	60 25.91	18 11.95
Biotestsjön	Biotestsjö nordost	1991	1	6	Vattentemperatur	0.3m	11.09	60 25.91	18 11.95
Biotestsjön	Biotestsjö nordost	1991	1	7	Vattentemperatur	0.3m	11.35	60 25.91	18 11.95
Biotestsjön	Biotestsjö nordost	1991	1	8	Vattentemperatur	0.3m	11.23	60 25.91	18 11.95
Biotestsjön	Biotestsjö nordost	1991	1	9	Vattentemperatur	0.3m	11.23	60 25.91	18 11.95
Biotestsjön	Biotestsjö nordost	1991	1	10	Vattentemperatur	0.3m	10.85	60 25.91	18 11.95
Biotestsjön	Biotestsjö nordost	1991	1	11	Vattentemperatur	0.3m	10.28	60 25.91	18 11.95
Biotestsjön	Biotestsjö nordost	1991	1	12	Vattentemperatur	0.3m	11.55	60 25.91	18 11.95
Biotestsjön	Biotestsjö nordost	1991	1	13	Vattentemperatur	0.3m	11.54	60 25.91	18 11.95
Biotestsjön	Biotestsjö nordost	1991	1	14	Vattentemperatur	0.3m	11.29	60 25.91	18 11.95
Biotestsjön	Biotestsjö nordost	1991	1	15	Vattentemperatur	0.3m	11.58	60 25.91	18 11.95
Biotestsjön	Biotestsjö nordost	1991	1	16	Vattentemperatur	0.3m	10.68	60 25.91	18 11.95
Biotestsjön	Biotestsjö nordost	1991	1	17	Vattentemperatur	0.3m	10.5	60 25.91	18 11.95
Biotestsjön	Biotestsjö nordost	1991	1	18	Vattentemperatur	0.3m	10.13	60 25.91	18 11.95
Biotestsjön	Biotestsjö nordost	1991	1	19	Vattentemperatur	0.3m	10.51	60 25.91	18 11.95
Biotestsjön	Biotestsjö nordost	1991	1	20	Vattentemperatur	0.3m	9.71	60 25.91	18 11.95
Biotestsjön	Biotestsjö nordost	1991	1	21	Vattentemperatur	0.3m	9.94	60 25.91	18 11.95
Biotestsjön	Biotestsjö nordost	1991	1	22	Vattentemperatur	0.3m	10.56	60 25.91	18 11.95
Biotestsjön	Biotestsjö nordost	1991	1	23	Vattentemperatur	0.3m	10.68	60 25.91	18 11.95
Biotestsjön	Biotestsjö nordost	1991	1	24	Vattentemperatur	0.3m	10.1	60 25.91	18 11.95
Biotestsjön	Biotestsjö nordost	1991	1	25	Vattentemperatur	0.3m	11.24	60 25.91	18 11.95
Biotestsjön	Biotestsjö nordost	1991	1	26	Vattentemperatur	0.3m	11.69	60 25.91	18 11.95
Biotestsjön	Biotestsjö nordost	1991	1	27	Vattentemperatur	0.3m	12.04	60 25.91	18 11.95
Biotestsjön	Biotestsjö nordost	1991	1	28	Vattentemperatur	0.3m	11.34	60 25.91	18 11.95
Biotestsjön	Biotestsjö nordost	1991	1	29	Vattentemperatur	0.3m	11.32	60 25.91	18 11.95
Biotestsjön	Biotestsjö nordost	1991	1	30	Vattentemperatur	0.3m	11.03	60 25.91	18 11.95
Biotestsjön	Biotestsjö nordost	1991	1	31	Vattentemperatur	0.3m	11.02	60 25.91	18 11.95
Biotestsjön	Biotestsjö nordost	1991	2	1	Vattentemperatur	0.3m	10.7	60 25.91	18 11.95
Biotestsjön	Biotestsjö nordost	1991	2	2	Vattentemperatur	0.3m	10.37	60 25.91	18 11.95
Biotestsjön	Biotestsjö nordost	1991	2	3	Vattentemperatur	0.3m	10.08	60 25.91	18 11.95
Biotestsjön	Biotestsjö nordost	1991	2	4	Vattentemperatur	0.3m	9.83	60 25.91	18 11.95
Biotestsjön	Biotestsjö nordost	1991	2	5	Vattentemperatur	0.3m	10.13	60 25.91	18 11.95
Biotestsjön	Biotestsjö nordost	1991	2	6	Vattentemperatur	0.3m	11.05	60 25.91	18 11.95
Biotestsjön	Biotestsjö nordost	1991	2	7	Vattentemperatur	0.3m	11.13	60 25.91	18 11.95
Biotestsjön	Biotestsjö nordost	1991	2	8	Vattentemperatur	0.3m	10.7	60 25.91	18 11.95
Biotestsjön	Biotestsjö nordost	1991	2	9	Vattentemperatur	0.3m	9.75	60 25.91	18 11.95
Biotestsjön	Biotestsjö nordost	1991	2	10	Vattentemperatur	0.3m	9.73	60 25.91	18 11.95
Biotestsjön	Biotestsjö nordost	1991	2	11	Vattentemperatur	0.3m	10.03	60 25.91	18 11.95
Biotestsjön	Biotestsjö nordost	1991	2	12	Vattentemperatur	0.3m	9.78	60 25.91	18 11.95
Biotestsjön	Biotestsjö nordost	1991	2	13	Vattentemperatur	0.3m	10.13	60 25.91	18 11.95
Biotestsjön	Biotestsjö nordost	1991	2	14	Vattentemperatur	0.3m	10	60 25.91	18 11.95
Biotestsjön	Biotestsjö nordost	1991	2	15	Vattentemperatur	0.3m	9.82	60 25.91	18 11.95
Biotestsjön	Biotestsjö nordost	1991	2	16	Vattentemperatur	0.3m	9.88	60 25.91	18 11.95
Biotestsjön	Biotestsjö nordost	1991	2	17	Vattentemperatur	0.3m	10.02	60 25.91	18 11.95
Biotestsjön	Biotestsjö nordost	1991	2	18	Vattentemperatur	0.3m	9.32	60 25.91	18 11.95
Biotestsjön	Biotestsjö nordost	1991	2	19	Vattentemperatur	0.3m	10.32	60 25.91	18 11.95
Biotestsjön	Biotestsjö nordost	1991	2	20	Vattentemperatur	0.3m	10.3	60 25.91	18 11.95
Biotestsjön	Biotestsjö nordost	1991	2	21	Vattentemperatur	0.3m	10.4	60 25.91	18 11.95
Biotestsjön	Biotestsjö nordost	1991	2	22	Vattentemperatur	0.3m	10.53	60 25.91	18 11.95
Biotestsjön	Biotestsjö nordost	1991	2	23	Vattentemperatur	0.3m	10.05	60 25.91	18 11.95
Biotestsjön	Biotestsjö nordost	1991	2	24	Vattentemperatur	0.3m	10.73	60 25.91	18 11.95
Biotestsjön	Biotestsjö nordost	1991	2	25	Vattentemperatur	0.3m	10.73	60 25.91	18 11.95
Biotestsjön	Biotestsjö nordost	1991	2	26	Vattentemperatur	0.3m	9.68	60 25.91	18 11.95
Biotestsjön	Biotestsjö nordost	1991	2	27	Vattentemperatur	0.3m	9.61	60 25.91	18 11.95
Biotestsjön	Biotestsjö nordost	1991	2	28	Vattentemperatur	0.3m	10.81	60 25.91	18 11.95
Biotestsjön	Biotestsjö nordost	1991	3	1	Vattentemperatur	0.3m	11.11	60 25.91	18 11.95
Biotestsjön	Biotestsjö nordost	1991	3	2	Vattentemperatur	0.3m	11.01	60 25.91	18 11.95
Biotestsjön	Biotestsjö nordost	1991	3	3	Vattentemperatur	0.3m	11.11	60 25.91	18 11.95
Biotestsjön	Biotestsjö nordost	1991	3	4	Vattentemperatur	0.3m	11.03	60 25.91	18 11.95
Biotestsjön	Biotestsjö nordost	1991	3	5	Vattentemperatur	0.3m	11.06	60 25.91	18 11.95
Biotestsjön	Biotestsjö nordost	1991	3	6	Vattentemperatur	0.3m	10.9	60 25.91	18 11.95
Biotestsjön	Biotestsjö nordost	1991	3	7	Vattentemperatur	0.3m	10.73	60 25.91	18 11.95
Biotestsjön	Biotestsjö nordost	1991	3	8	Vattentemperatur	0.3m	10.91	60 25.91	18 11.95
Biotestsjön	Biotestsjö nordost	1991	3	9	Vattentemperatur	0.3m	10.72	60 25.91	18 11.95
Biotestsjön	Biotestsjö nordost	1991	3	10	Vattentemperatur	0.3m	10.98	60 25.91	18 11.95
Biotestsjön	Biotestsjö nordost	1991	3	11	Vattentemperatur	0.3m	11.01	60 25.91	18 11.95
Biotestsjön	Biotestsjö nordost	1991	3	12	Vattentemperatur	0.3m	11.25	60 25.91	18 11.95
Biotestsjön	Biotestsjö nordost	1991	3	13	Vattentemperatur	0.3m	10.86	60 25.91	18 11.95
Biotestsjön	Biotestsjö nordost	1991	3	14	Vattentemperatur	0.3m	10.67	60 25.91	18 11.95
Biotestsjön	Biotestsjö nordost	1991	3	15	Vattentemperatur	0.3m	10.4	60 25.91	18 11.95
Biotestsjön	Biotestsjö nordost	1991	3	16	Vattentemperatur	0.3m	10.38	60 25.91	18 11.95
Biotestsjön	Biotestsjö nordost	1991	3	17	Vattentemperatur	0.3m	10.72	60 25.91	18 11.95
Biotestsjön	Biotestsjö nordost	1991	3	18	Vattentemperatur	0.3m	10.83	60 25.91	18 11.95
Biotestsjön	Biotestsjö nordost	1991	3	19	Vattentemperatur	0.3m	10.89	60 25.91	18 11.95
Biotestsjön	Biotestsjö nordost	1991	3	20	Vattentemperatur	0.3m	11.05	60 25.91	18 11.95
Biotestsjön	Biotestsjö nordost	1991	3	21	Vattentemperatur	0.3m	11.37	60 25.91	18 11.95
Biotestsjön	Biotestsjö nordost	1991	3	22	Vattentemperatur	0.3m	11.18	60 25.91	18 11.95
Biotestsjön	Biotestsjö nordost	1991	3	23	Vattentemperatur	0.3m	10.86	60 25.91	18 11.95
Biotestsjön	Biotestsjö nordost	1991	3	24	Vattentemperatur	0.3m	9.65	60 25.91	18 11.95
Biotestsjön	Biotestsjö nordost	1991	3	25	Vattentemperatur	0.3m	11.51	60 25.91	18 11.95
Biotestsjön	Biotestsjö nordost	1991	3	26	Vattentemperatur	0.3m	12.4	60 25.91	18 11.95
Biotestsjön	Biotestsjö nordost	1991	3	27	Vattentemperatur	0.3m	12.35	60 25.91	18 11.95
Biotestsjön	Biotestsjö nordost	1991	3	28	Vattentemperatur	0.3m	11.46	60 25.91	18 11.95
Biotestsjön	Biotestsjö nordost	1991	3	29	Vattentemperatur	0.3m	11.31	60 25.91	18 11.95
Biotestsjön	Biotestsjö nordost	1991	3	30	Vattentemperatur	0.3m	10.84	60 25.91	18 11.95
Biotestsjön	Biotestsjö nordost	1991	3	31	Vattentemperatur	0.3m	8.96	60 25.91	18 11.95
Biotestsjön	Biotestsjö nordost	1991	4	1	Vattentemperatur	0.3m	11.3	60 25.91	18 11.95
Biotestsjön	Biotestsjö nordost	1991	4	2	Vattentemperatur	0.3m	11.82	60 25.91	18 11.95
Biotestsjön	Biotestsjö nordost	1991	4	3	Vattentemperatur	0.3m	12.38	60 25.91	18 11.95
Biotestsjön	Biotestsjö nordost	1991	4	4	Vattentemperatur	0.3m	12.03	60 25.91	18 11.95
Biotestsjön	Biotestsjö nordost	1991	4	5	Vattentemperatur	0.3m	11.99	60 25.91	18 11.95
Biotestsjön	Biotestsjö nordost	1991	4	6	Vattentemperatur	0.3m	11.77	60 25.91	18 11.95
Biotestsjön	Biotestsjö nordost	1991	4	7	Vattentemperatur	0.3m	12.26	60 25.91	18 11.95
Biotestsjön	Biotestsjö nordost	1991	4	8	Vattentemperatur	0.3m	12.21	60 25.91	18 11.95
Biotestsjön	Biotestsjö nordost	1991	4	9	Vattentemperatur	0.3m	12.34	60 25.91	18 11.95
Biotestsjön	Biotestsjö nordost	1991	4	10	Vattentemperatur	0.3m	12.5	60 25.91	18 11.95
Biotestsjön	Biotestsjö nordost	1991	4	11	Vattentemperatur	0.3m	12.81	60 25.91	18 11.95
Biotestsjön	Biotestsjö nordost	1991	4	12	Vattentemperatur	0.3m	12.38	60 25.91	18 11.95
Biotestsjön	Biotestsjö nordost	1991	4	13	Vattentemperatur	0.3m	12.46	60 25.91	18 11.95
Biotestsjön	Biotestsjö nordost	1991	4	14	Vattentemperatur	0.3m	11.9	60 25.91	18 11.95
Biotestsjön	Biotestsjö nordost	1991	4	15	Vattentemperatur	0.3m	11.64	60 25.91	18 11.95
Biotestsjön	Biotestsjö nordost	1991	4	16	Vattentemperatur	0.3m	10.62	60 25.91	18 11.95
Biotestsjön	Biotestsjö nordost	1991	4	17	Vattentemperatur	0.3m	9.65	60 25.91	18 11.95
Biotestsjön	Biotestsjö nordost	1991	4	18	Vattentemperatur	0.3m	10.26	60 25.91	18 11.95
Biotestsjön	Biotestsjö nordost	1991	4	19	Vattentemperatur	0.3m	12.65	60 25.91	18 11.95
Biotestsjön	Biotestsjö nordost	1991	4	20	Vattentemperatur	0.3m	11.25	60 25.91	18 11.95
Biotestsjön	Biotestsjö nordost	1991	4	21	Vattentemperatur	0.3m	11.69	60 25.91	18 11.95
Biotestsjön	Biotestsjö nordost	1991	4	22	Vattentemperatur	0.3m	12.87	60 25.91	18 11.95
Biotestsjön	Biotestsjö nordost	1991	4	23	Vattentemperatur	0.3m	12.7	60 25.91	18 11.95
Biotestsjön	Biotestsjö nordost	1991	4	24	Vattentemperatur	0.3m	13.12	60 25.91	18 11.95
Biotestsjön	Biotestsjö nordost	1991	4	25	Vattentemperatur	0.3m	12.7	60 25.91	18 11.95
Biotestsjön	Biotestsjö nordost	1991	4	26	Vattentemperatur	0.3m	12.59	60 25.91	18 11.95
Biotestsjön	Biotestsjö nordost	1991	4	27	Vattentemperatur	0.3m	12.89	60 25.91	18 11.95
Biotestsjön	Biotestsjö nordost	1991	4	28	Vattentemperatur	0.3m	13.03	60 25.91	18 11.95
Biotestsjön	Biotestsjö nordost	1991	4	29	Vattentemperatur	0.3m	13.39	60 25.91	18 11.95
Biotestsjön	Biotestsjö nordost	1991	4	30	Vattentemperatur	0.3m	13.8	60 25.91	18 11.95
Biotestsjön	Biotestsjö nordost	1991	5	1	Vattentemperatur	0.3m	13.44	60 25.91	18 11.95
Biotestsjön	Biotestsjö nordost	1991	5	2	Vattentemperatur	0.3m	11.91	60 25.91	18 11.95
Biotestsjön	Biotestsjö nordost	1991	5	3	Vattentemperatur	0.3m	14.33	60 25.91	18 11.95
Biotestsjön	Biotestsjö nordost	1991	5	4	Vattentemperatur	0.3m	14.3	60 25.91	18 11.95
Biotestsjön	Biotestsjö nordost	1991	5	5	Vattentemperatur	0.3m	13.29	60 25.91	18 11.95
Biotestsjön	Biotestsjö nordost	1991	5	6	Vattentemperatur	0.3m	14.2	60 25.91	18 11.95
Biotestsjön	Biotestsjö nordost	1991	5	7	Vattentemperatur	0.3m	15.04	60 25.91	18 11.95
Biotestsjön	Biotestsjö nordost	1991	5	8	Vattentemperatur	0.3m	15.23	60 25.91	18 11.95
Biotestsjön	Biotestsjö nordost	1991	5	9	Vattentemperatur	0.3m	15.31	60 25.91	18 11.95
Biotestsjön	Biotestsjö nordost	1991	5	10	Vattentemperatur	0.3m	14.8	60 25.91	18 11.95
Biotestsjön	Biotestsjö nordost	1991	5	11	Vattentemperatur	0.3m	14.97	60 25.91	18 11.95
Biotestsjön	Biotestsjö nordost	1991	5	12	Vattentemperatur	0.3m	14.62	60 25.91	18 11.95
Biotestsjön	Biotestsjö nordost	1991	5	13	Vattentemperatur	0.3m	15.03	60 25.91	18 11.95
Biotestsjön	Biotestsjö nordost	1991	5	14	Vattentemperatur	0.3m	15.12	60 25.91	18 11.95
Biotestsjön	Biotestsjö nordost	1991	5	15	Vattentemperatur	0.3m	14.02	60 25.91	18 11.95
Biotestsjön	Biotestsjö nordost	1991	5	16	Vattentemperatur	0.3m	13.4	60 25.91	18 11.95
Biotestsjön	Biotestsjö nordost	1991	5	17	Vattentemperatur	0.3m	12.68	60 25.91	18 11.95
Biotestsjön	Biotestsjö nordost	1991	5	18	Vattentemperatur	0.3m	13.76	60 25.91	18 11.95
Biotestsjön	Biotestsjö nordost	1991	5	19	Vattentemperatur	0.3m	15.34	60 25.91	18 11.95
Biotestsjön	Biotestsjö nordost	1991	5	20	Vattentemperatur	0.3m	15.2	60 25.91	18 11.95
Biotestsjön	Biotestsjö nordost	1991	5	21	Vattentemperatur	0.3m	14.71	60 25.91	18 11.95
Biotestsjön	Biotestsjö nordost	1991	5	22	Vattentemperatur	0.3m	15.73	60 25.91	18 11.95
Biotestsjön	Biotestsjö nordost	1991	5	23	Vattentemperatur	0.3m	14.09	60 25.91	18 11.95
Biotestsjön	Biotestsjö nordost	1991	5	24	Vattentemperatur	0.3m	13.96	60 25.91	18 11.95
Biotestsjön	Biotestsjö nordost	1991	5	25	Vattentemperatur	0.3m	14.99	60 25.91	18 11.95
Biotestsjön	Biotestsjö nordost	1991	5	26	Vattentemperatur	0.3m	14.28	60 25.91	18 11.95
Biotestsjön	Biotestsjö nordost	1991	5	27	Vattentemperatur	0.3m	13.1	60 25.91	18 11.95
Biotestsjön	Biotestsjö nordost	1991	5	28	Vattentemperatur	0.3m	13.8	60 25.91	18 11.95
Biotestsjön	Biotestsjö nordost	1991	5	29	Vattentemperatur	0.3m	15.42	60 25.91	18 11.95
Biotestsjön	Biotestsjö nordost	1991	5	30	Vattentemperatur	0.3m	16.99	60 25.91	18 11.95
Biotestsjön	Biotestsjö nordost	1991	5	31	Vattentemperatur	0.3m	18.09	60 25.91	18 11.95
Biotestsjön	Biotestsjö nordost	1991	6	1	Vattentemperatur	0.3m	18.08	60 25.91	18 11.95
Biotestsjön	Biotestsjö nordost	1991	6	2	Vattentemperatur	0.3m	18.22	60 25.91	18 11.95
Biotestsjön	Biotestsjö nordost	1991	6	3	Vattentemperatur	0.3m	18.72	60 25.91	18 11.95
Biotestsjön	Biotestsjö nordost	1991	6	4	Vattentemperatur	0.3m	17.64	60 25.91	18 11.95
Biotestsjön	Biotestsjö nordost	1991	6	5	Vattentemperatur	0.3m	17.07	60 25.91	18 11.95
Biotestsjön	Biotestsjö nordost	1991	6	6	Vattentemperatur	0.3m	18.03	60 25.91	18 11.95
Biotestsjön	Biotestsjö nordost	1991	6	7	Vattentemperatur	0.3m	18.17	60 25.91	18 11.95
Biotestsjön	Biotestsjö nordost	1991	6	8	Vattentemperatur	0.3m	17.15	60 25.91	18 11.95
Biotestsjön	Biotestsjö nordost	1991	6	9	Vattentemperatur	0.3m	16.24	60 25.91	18 11.95
Biotestsjön	Biotestsjö nordost	1991	6	10	Vattentemperatur	0.3m	16.31	60 25.91	18 11.95
Biotestsjön	Biotestsjö nordost	1991	6	11	Vattentemperatur	0.3m	16.29	60 25.91	18 11.95
Biotestsjön	Biotestsjö nordost	1991	6	12	Vattentemperatur	0.3m	16.42	60 25.91	18 11.95
Biotestsjön	Biotestsjö nordost	1991	6	13	Vattentemperatur	0.3m	15.95	60 25.91	18 11.95
Biotestsjön	Biotestsjö nordost	1991	6	14	Vattentemperatur	0.3m	15.83	60 25.91	18 11.95
Biotestsjön	Biotestsjö nordost	1991	6	15	Vattentemperatur	0.3m	16.09	60 25.91	18 11.95
Biotestsjön	Biotestsjö nordost	1991	6	16	Vattentemperatur	0.3m	16.45	60 25.91	18 11.95
Biotestsjön	Biotestsjö nordost	1991	6	17	Vattentemperatur	0.3m	16.67	60 25.91	18 11.95
Biotestsjön	Biotestsjö nordost	1991	6	18	Vattentemperatur	0.3m	16.42	60 25.91	18 11.95
Biotestsjön	Biotestsjö nordost	1991	6	19	Vattentemperatur	0.3m	15.28	60 25.91	18 11.95
Biotestsjön	Biotestsjö nordost	1991	6	20	Vattentemperatur	0.3m	14.8	60 25.91	18 11.95
Biotestsjön	Biotestsjö nordost	1991	6	21	Vattentemperatur	0.3m	15.14	60 25.91	18 11.95
Biotestsjön	Biotestsjö nordost	1991	6	22	Vattentemperatur	0.3m	14.72	60 25.91	18 11.95
Biotestsjön	Biotestsjö nordost	1991	6	23	Vattentemperatur	0.3m	15	60 25.91	18 11.95
Biotestsjön	Biotestsjö nordost	1991	6	24	Vattentemperatur	0.3m	15.67	60 25.91	18 11.95
Biotestsjön	Biotestsjö nordost	1991	6	25	Vattentemperatur	0.3m	16.03	60 25.91	18 11.95
Biotestsjön	Biotestsjö nordost	1991	6	26	Vattentemperatur	0.3m	16.24	60 25.91	18 11.95
Biotestsjön	Biotestsjö nordost	1991	6	27	Vattentemperatur	0.3m	16.25	60 25.91	18 11.95
Biotestsjön	Biotestsjö nordost	1991	6	28	Vattentemperatur	0.3m	16.26	60 25.91	18 11.95
Biotestsjön	Biotestsjö nordost	1991	6	29	Vattentemperatur	0.3m	15.86	60 25.91	18 11.95
Biotestsjön	Biotestsjö nordost	1991	6	30	Vattentemperatur	0.3m	15.82	60 25.91	18 11.95
Biotestsjön	Biotestsjö nordost	1991	7	1	Vattentemperatur	0.3m	16.69	60 25.91	18 11.95
Biotestsjön	Biotestsjö nordost	1991	7	2	Vattentemperatur	0.3m	17.21	60 25.91	18 11.95
Biotestsjön	Biotestsjö nordost	1991	7	3	Vattentemperatur	0.3m	18.33	60 25.91	18 11.95
Biotestsjön	Biotestsjö nordost	1991	7	4	Vattentemperatur	0.3m	19.34	60 25.91	18 11.95
Biotestsjön	Biotestsjö nordost	1991	7	5	Vattentemperatur	0.3m	20.68	60 25.91	18 11.95
Biotestsjön	Biotestsjö nordost	1991	7	6	Vattentemperatur	0.3m	21.97	60 25.91	18 11.95
Biotestsjön	Biotestsjö nordost	1991	7	7	Vattentemperatur	0.3m	22.86	60 25.91	18 11.95
Biotestsjön	Biotestsjö nordost	1991	7	8	Vattentemperatur	0.3m	23.24	60 25.91	18 11.95
Biotestsjön	Biotestsjö nordost	1991	7	9	Vattentemperatur	0.3m	23.8	60 25.91	18 11.95
Biotestsjön	Biotestsjö nordost	1991	7	10	Vattentemperatur	0.3m	25.67	60 25.91	18 11.95
Biotestsjön	Biotestsjö nordost	1991	7	11	Vattentemperatur	0.3m	21.15	60 25.91	18 11.95
Biotestsjön	Biotestsjö nordost	1991	7	12	Vattentemperatur	0.3m	23.77	60 25.91	18 11.95
Biotestsjön	Biotestsjö nordost	1991	7	13	Vattentemperatur	0.3m	22.23	60 25.91	18 11.95
Biotestsjön	Biotestsjö nordost	1991	7	14	Vattentemperatur	0.3m	21.12	60 25.91	18 11.95
Biotestsjön	Biotestsjö nordost	1991	7	15	Vattentemperatur	0.3m	20.75	60 25.91	18 11.95
Biotestsjön	Biotestsjö nordost	1991	7	16	Vattentemperatur	0.3m	20.83	60 25.91	18 11.95
Biotestsjön	Biotestsjö nordost	1991	7	17	Vattentemperatur	0.3m	21	60 25.91	18 11.95
Biotestsjön	Biotestsjö nordost	1991	7	18	Vattentemperatur	0.3m	21.1	60 25.91	18 11.95
Biotestsjön	Biotestsjö nordost	1991	7	19	Vattentemperatur	0.3m	21.76	60 25.91	18 11.95
Biotestsjön	Biotestsjö nordost	1991	7	20	Vattentemperatur	0.3m	21.38	60 25.91	18 11.95
Biotestsjön	Biotestsjö nordost	1991	7	21	Vattentemperatur	0.3m	21.04	60 25.91	18 11.95
Biotestsjön	Biotestsjö nordost	1991	7	22	Vattentemperatur	0.3m	20.4	60 25.91	18 11.95
Biotestsjön	Biotestsjö nordost	1991	7	23	Vattentemperatur	0.3m	20.5	60 25.91	18 11.95
Biotestsjön	Biotestsjö nordost	1991	7	24	Vattentemperatur	0.3m	20.97	60 25.91	18 11.95
Biotestsjön	Biotestsjö nordost	1991	7	25	Vattentemperatur	0.3m	20.75	60 25.91	18 11.95
Biotestsjön	Biotestsjö nordost	1991	7	26	Vattentemperatur	0.3m	20.59	60 25.91	18 11.95
Biotestsjön	Biotestsjö nordost	1991	7	27	Vattentemperatur	0.3m	20.43	60 25.91	18 11.95
Biotestsjön	Biotestsjö nordost	1991	7	28	Vattentemperatur	0.3m	20.92	60 25.91	18 11.95
Biotestsjön	Biotestsjö nordost	1991	7	29	Vattentemperatur	0.3m	21.94	60 25.91	18 11.95
Biotestsjön	Biotestsjö nordost	1991	7	30	Vattentemperatur	0.3m	22.53	60 25.91	18 11.95
Biotestsjön	Biotestsjö nordost	1991	7	31	Vattentemperatur	0.3m	22.94	60 25.91	18 11.95
Biotestsjön	Biotestsjö nordost	1991	8	1	Vattentemperatur	0.3m	22.94	60 25.91	18 11.95
Biotestsjön	Biotestsjö nordost	1991	8	2	Vattentemperatur	0.3m	23.4	60 25.91	18 11.95
Biotestsjön	Biotestsjö nordost	1991	8	3	Vattentemperatur	0.3m	23.57	60 25.91	18 11.95
Biotestsjön	Biotestsjö nordost	1991	8	4	Vattentemperatur	0.3m	27.3	60 25.91	18 11.95
Biotestsjön	Biotestsjö nordost	1991	8	5	Vattentemperatur	0.3m	28.43	60 25.91	18 11.95
Biotestsjön	Biotestsjö nordost	1991	8	6	Vattentemperatur	0.3m	27.73	60 25.91	18 11.95
Biotestsjön	Biotestsjö nordost	1991	8	7	Vattentemperatur	0.3m	26.6	60 25.91	18 11.95
Biotestsjön	Biotestsjö nordost	1991	8	8	Vattentemperatur	0.3m	27.28	60 25.91	18 11.95
Biotestsjön	Biotestsjö nordost	1991	8	9	Vattentemperatur	0.3m	25.19	60 25.91	18 11.95
Biotestsjön	Biotestsjö nordost	1991	8	10	Vattentemperatur	0.3m	23.46	60 25.91	18 11.95
Biotestsjön	Biotestsjö nordost	1991	8	11	Vattentemperatur	0.3m	22.58	60 25.91	18 11.95
Biotestsjön	Biotestsjö nordost	1991	8	12	Vattentemperatur	0.3m	21.9	60 25.91	18 11.95
Biotestsjön	Biotestsjö nordost	1991	8	13	Vattentemperatur	0.3m	20.95	60 25.91	18 11.95
Biotestsjön	Biotestsjö nordost	1991	8	14	Vattentemperatur	0.3m	20.72	60 25.91	18 11.95
Biotestsjön	Biotestsjö nordost	1991	8	15	Vattentemperatur	0.3m	20.66	60 25.91	18 11.95
Biotestsjön	Biotestsjö nordost	1991	8	16	Vattentemperatur	0.3m	20.43	60 25.91	18 11.95
Biotestsjön	Biotestsjö nordost	1991	8	17	Vattentemperatur	0.3m	20.04	60 25.91	18 11.95
Biotestsjön	Biotestsjö nordost	1991	8	18	Vattentemperatur	0.3m	20.02	60 25.91	18 11.95
Biotestsjön	Biotestsjö nordost	1991	8	19	Vattentemperatur	0.3m	19.49	60 25.91	18 11.95
Biotestsjön	Biotestsjö nordost	1991	8	20	Vattentemperatur	0.3m	19.28	60 25.91	18 11.95
Biotestsjön	Biotestsjö nordost	1991	8	21	Vattentemperatur	0.3m	19.8	60 25.91	18 11.95
Biotestsjön	Biotestsjö nordost	1991	8	22	Vattentemperatur	0.3m	19.88	60 25.91	18 11.95
Biotestsjön	Biotestsjö nordost	1991	8	23	Vattentemperatur	0.3m	20.17	60 25.91	18 11.95
Biotestsjön	Biotestsjö nordost	1991	8	24	Vattentemperatur	0.3m	19.93	60 25.91	18 11.95
Biotestsjön	Biotestsjö nordost	1991	8	25	Vattentemperatur	0.3m	19.35	60 25.91	18 11.95
Biotestsjön	Biotestsjö nordost	1991	8	26	Vattentemperatur	0.3m	18.82	60 25.91	18 11.95
Biotestsjön	Biotestsjö nordost	1991	8	27	Vattentemperatur	0.3m	19.18	60 25.91	18 11.95
Biotestsjön	Biotestsjö nordost	1991	8	28	Vattentemperatur	0.3m	18.74	60 25.91	18 11.95
Biotestsjön	Biotestsjö nordost	1991	8	29	Vattentemperatur	0.3m	17.83	60 25.91	18 11.95
Biotestsjön	Biotestsjö nordost	1991	8	30	Vattentemperatur	0.3m	18.04	60 25.91	18 11.95
Biotestsjön	Biotestsjö nordost	1991	8	31	Vattentemperatur	0.3m	18.6	60 25.91	18 11.95
Biotestsjön	Biotestsjö nordost	1991	9	1	Vattentemperatur	0.3m	19.09	60 25.91	18 11.95
Biotestsjön	Biotestsjö nordost	1991	9	2	Vattentemperatur	0.3m	19.4	60 25.91	18 11.95
Biotestsjön	Biotestsjö nordost	1991	9	3	Vattentemperatur	0.3m	19.4	60 25.91	18 11.95
Biotestsjön	Biotestsjö nordost	1991	9	4	Vattentemperatur	0.3m	17.89	60 25.91	18 11.95
Biotestsjön	Biotestsjö nordost	1991	9	5	Vattentemperatur	0.3m	16.72	60 25.91	18 11.95
Biotestsjön	Biotestsjö nordost	1991	9	6	Vattentemperatur	0.3m	14.79	60 25.91	18 11.95
Biotestsjön	Biotestsjö nordost	1991	9	7	Vattentemperatur	0.3m	13.82	60 25.91	18 11.95
Biotestsjön	Biotestsjö nordost	1991	9	8	Vattentemperatur	0.3m	14.65	60 25.91	18 11.95
Biotestsjön	Biotestsjö nordost	1991	9	9	Vattentemperatur	0.3m	15.07	60 25.91	18 11.95
Biotestsjön	Biotestsjö nordost	1991	9	10	Vattentemperatur	0.3m	14.71	60 25.91	18 11.95
Biotestsjön	Biotestsjö nordost	1991	9	11	Vattentemperatur	0.3m	15.58	60 25.91	18 11.95
Biotestsjön	Biotestsjö nordost	1991	9	12	Vattentemperatur	0.3m	13.95	60 25.91	18 11.95
Biotestsjön	Biotestsjö nordost	1991	9	13	Vattentemperatur	0.3m	14.57	60 25.91	18 11.95
Biotestsjön	Biotestsjö nordost	1991	9	14	Vattentemperatur	0.3m	14.17	60 25.91	18 11.95
Biotestsjön	Biotestsjö nordost	1991	9	15	Vattentemperatur	0.3m	13.68	60 25.91	18 11.95
Biotestsjön	Biotestsjö nordost	1991	9	16	Vattentemperatur	0.3m	14.57	60 25.91	18 11.95
Biotestsjön	Biotestsjö nordost	1991	9	17	Vattentemperatur	0.3m	13.93	60 25.91	18 11.95
Biotestsjön	Biotestsjö nordost	1991	9	18	Vattentemperatur	0.3m	13.25	60 25.91	18 11.95
Biotestsjön	Biotestsjö nordost	1991	9	19	Vattentemperatur	0.3m	14.7	60 25.91	18 11.95
Biotestsjön	Biotestsjö nordost	1991	9	20	Vattentemperatur	0.3m	14.94	60 25.91	18 11.95
Biotestsjön	Biotestsjö nordost	1991	9	21	Vattentemperatur	0.3m	14.78	60 25.91	18 11.95
Biotestsjön	Biotestsjö nordost	1991	9	22	Vattentemperatur	0.3m	14.08	60 25.91	18 11.95
Biotestsjön	Biotestsjö nordost	1991	9	23	Vattentemperatur	0.3m	14.03	60 25.91	18 11.95
Biotestsjön	Biotestsjö nordost	1991	9	24	Vattentemperatur	0.3m	13.5	60 25.91	18 11.95
Biotestsjön	Biotestsjö nordost	1991	9	25	Vattentemperatur	0.3m	13.03	60 25.91	18 11.95
Biotestsjön	Biotestsjö nordost	1991	9	26	Vattentemperatur	0.3m	13.25	60 25.91	18 11.95
Biotestsjön	Biotestsjö nordost	1991	9	27	Vattentemperatur	0.3m	13.35	60 25.91	18 11.95
Biotestsjön	Biotestsjö nordost	1991	9	28	Vattentemperatur	0.3m	13.81	60 25.91	18 11.95
Biotestsjön	Biotestsjö nordost	1991	9	29	Vattentemperatur	0.3m	12.95	60 25.91	18 11.95
Biotestsjön	Biotestsjö nordost	1991	9	30	Vattentemperatur	0.3m	12.32	60 25.91	18 11.95
Biotestsjön	Biotestsjö nordost	1991	10	1	Vattentemperatur	0.3m	15.76	60 25.91	18 11.95
Biotestsjön	Biotestsjö nordost	1991	10	2	Vattentemperatur	0.3m	19.84	60 25.91	18 11.95
Biotestsjön	Biotestsjö nordost	1991	10	3	Vattentemperatur	0.3m	19.57	60 25.91	18 11.95
Biotestsjön	Biotestsjö nordost	1991	10	4	Vattentemperatur	0.3m	19.13	60 25.91	18 11.95
Biotestsjön	Biotestsjö nordost	1991	10	5	Vattentemperatur	0.3m	15.66	60 25.91	18 11.95
Biotestsjön	Biotestsjö nordost	1991	10	6	Vattentemperatur	0.3m	15.66	60 25.91	18 11.95
Biotestsjön	Biotestsjö nordost	1991	10	7	Vattentemperatur	0.3m	15.52	60 25.91	18 11.95
Biotestsjön	Biotestsjö nordost	1991	10	8	Vattentemperatur	0.3m	15.33	60 25.91	18 11.95
Biotestsjön	Biotestsjö nordost	1991	10	9	Vattentemperatur	0.3m	15.6	60 25.91	18 11.95
Biotestsjön	Biotestsjö nordost	1991	10	10	Vattentemperatur	0.3m	18.01	60 25.91	18 11.95
Biotestsjön	Biotestsjö nordost	1991	10	11	Vattentemperatur	0.3m	19.57	60 25.91	18 11.95
Biotestsjön	Biotestsjö nordost	1991	10	12	Vattentemperatur	0.3m	19.9	60 25.91	18 11.95
Biotestsjön	Biotestsjö nordost	1991	10	13	Vattentemperatur	0.3m	19.07	60 25.91	18 11.95
Biotestsjön	Biotestsjö nordost	1991	10	14	Vattentemperatur	0.3m	17.79	60 25.91	18 11.95
Biotestsjön	Biotestsjö nordost	1991	10	15	Vattentemperatur	0.3m	19.01	60 25.91	18 11.95
Biotestsjön	Biotestsjö nordost	1991	10	16	Vattentemperatur	0.3m	19.84	60 25.91	18 11.95
Biotestsjön	Biotestsjö nordost	1991	10	17	Vattentemperatur	0.3m	19.67	60 25.91	18 11.95
Biotestsjön	Biotestsjö nordost	1991	10	18	Vattentemperatur	0.3m	19.38	60 25.91	18 11.95
Biotestsjön	Biotestsjö nordost	1991	10	19	Vattentemperatur	0.3m	18.03	60 25.91	18 11.95
Biotestsjön	Biotestsjö nordost	1991	10	20	Vattentemperatur	0.3m	15.38	60 25.91	18 11.95
Biotestsjön	Biotestsjö nordost	1991	10	21	Vattentemperatur	0.3m	16.39	60 25.91	18 11.95
Biotestsjön	Biotestsjö nordost	1991	10	22	Vattentemperatur	0.3m	16.86	60 25.91	18 11.95
Biotestsjön	Biotestsjö nordost	1991	10	23	Vattentemperatur	0.3m	16.18	60 25.91	18 11.95
Biotestsjön	Biotestsjö nordost	1991	10	24	Vattentemperatur	0.3m	17.62	60 25.91	18 11.95
Biotestsjön	Biotestsjö nordost	1991	10	25	Vattentemperatur	0.3m	17.61	60 25.91	18 11.95
Biotestsjön	Biotestsjö nordost	1991	10	26	Vattentemperatur	0.3m	17.59	60 25.91	18 11.95
Biotestsjön	Biotestsjö nordost	1991	10	27	Vattentemperatur	0.3m	17.5	60 25.91	18 11.95
Biotestsjön	Biotestsjö nordost	1991	10	28	Vattentemperatur	0.3m	17.37	60 25.91	18 11.95
Biotestsjön	Biotestsjö nordost	1991	10	29	Vattentemperatur	0.3m	17.6	60 25.91	18 11.95
Biotestsjön	Biotestsjö nordost	1991	10	30	Vattentemperatur	0.3m	17.53	60 25.91	18 11.95
Biotestsjön	Biotestsjö nordost	1991	10	31	Vattentemperatur	0.3m	16.5	60 25.91	18 11.95
Biotestsjön	Biotestsjö nordost	1991	11	1	Vattentemperatur	0.3m	16.07	60 25.91	18 11.95
Biotestsjön	Biotestsjö nordost	1991	11	2	Vattentemperatur	0.3m	15.9	60 25.91	18 11.95
Biotestsjön	Biotestsjö nordost	1991	11	3	Vattentemperatur	0.3m	16.35	60 25.91	18 11.95
Biotestsjön	Biotestsjö nordost	1991	11	4	Vattentemperatur	0.3m	16.43	60 25.91	18 11.95
Biotestsjön	Biotestsjö nordost	1991	11	5	Vattentemperatur	0.3m	16.11	60 25.91	18 11.95
Biotestsjön	Biotestsjö nordost	1991	11	6	Vattentemperatur	0.3m	16.65	60 25.91	18 11.95
Biotestsjön	Biotestsjö nordost	1991	11	7	Vattentemperatur	0.3m	16.28	60 25.91	18 11.95
Biotestsjön	Biotestsjö nordost	1991	11	8	Vattentemperatur	0.3m	16.24	60 25.91	18 11.95
Biotestsjön	Biotestsjö nordost	1991	11	9	Vattentemperatur	0.3m	15.96	60 25.91	18 11.95
Biotestsjön	Biotestsjö nordost	1991	11	10	Vattentemperatur	0.3m	15.35	60 25.91	18 11.95
Biotestsjön	Biotestsjö nordost	1991	11	11	Vattentemperatur	0.3m	15.16	60 25.91	18 11.95
Biotestsjön	Biotestsjö nordost	1991	11	12	Vattentemperatur	0.3m	15.03	60 25.91	18 11.95
Biotestsjön	Biotestsjö nordost	1991	11	13	Vattentemperatur	0.3m	14.11	60 25.91	18 11.95
Biotestsjön	Biotestsjö nordost	1991	11	14	Vattentemperatur	0.3m	12.45	60 25.91	18 11.95
Biotestsjön	Biotestsjö nordost	1991	11	15	Vattentemperatur	0.3m	14.35	60 25.91	18 11.95
Biotestsjön	Biotestsjö nordost	1991	11	16	Vattentemperatur	0.3m	14.64	60 25.91	18 11.95
Biotestsjön	Biotestsjö nordost	1991	11	17	Vattentemperatur	0.3m	14.35	60 25.91	18 11.95
Biotestsjön	Biotestsjö nordost	1991	11	18	Vattentemperatur	0.3m	12.77	60 25.91	18 11.95
Biotestsjön	Biotestsjö nordost	1991	11	19	Vattentemperatur	0.3m	12.5	60 25.91	18 11.95
Biotestsjön	Biotestsjö nordost	1991	11	20	Vattentemperatur	0.3m	13.98	60 25.91	18 11.95
Biotestsjön	Biotestsjö nordost	1991	11	21	Vattentemperatur	0.3m	13.2	60 25.91	18 11.95
Biotestsjön	Biotestsjö nordost	1991	11	22	Vattentemperatur	0.3m	12.68	60 25.91	18 11.95
Biotestsjön	Biotestsjö nordost	1991	11	23	Vattentemperatur	0.3m	13.52	60 25.91	18 11.95
Biotestsjön	Biotestsjö nordost	1991	11	24	Vattentemperatur	0.3m	13.83	60 25.91	18 11.95
Biotestsjön	Biotestsjö nordost	1991	11	25	Vattentemperatur	0.3m	13.96	60 25.91	18 11.95
Biotestsjön	Biotestsjö nordost	1991	11	26	Vattentemperatur	0.3m	14.12	60 25.91	18 11.95
Biotestsjön	Biotestsjö nordost	1991	11	27	Vattentemperatur	0.3m	14.12	60 25.91	18 11.95
Biotestsjön	Biotestsjö nordost	1991	11	28	Vattentemperatur	0.3m	14.23	60 25.91	18 11.95
Biotestsjön	Biotestsjö nordost	1991	11	29	Vattentemperatur	0.3m	14.13	60 25.91	18 11.95
Biotestsjön	Biotestsjö nordost	1991	11	30	Vattentemperatur	0.3m	13.85	60 25.91	18 11.95
Biotestsjön	Biotestsjö nordost	1991	12	1	Vattentemperatur	0.3m	13.86	60 25.91	18 11.95
Biotestsjön	Biotestsjö nordost	1991	12	2	Vattentemperatur	0.3m	13.43	60 25.91	18 11.95
Biotestsjön	Biotestsjö nordost	1991	12	3	Vattentemperatur	0.3m	13.55	60 25.91	18 11.95
Biotestsjön	Biotestsjö nordost	1991	12	4	Vattentemperatur	0.3m	13.06	60 25.91	18 11.95
Biotestsjön	Biotestsjö nordost	1991	12	5	Vattentemperatur	0.3m	12.49	60 25.91	18 11.95
Biotestsjön	Biotestsjö nordost	1991	12	6	Vattentemperatur	0.3m	13.68	60 25.91	18 11.95
Biotestsjön	Biotestsjö nordost	1991	12	7	Vattentemperatur	0.3m	13.45	60 25.91	18 11.95
Biotestsjön	Biotestsjö nordost	1991	12	8	Vattentemperatur	0.3m	13.4	60 25.91	18 11.95
Biotestsjön	Biotestsjö nordost	1991	12	9	Vattentemperatur	0.3m	13.01	60 25.91	18 11.95
Biotestsjön	Biotestsjö nordost	1991	12	10	Vattentemperatur	0.3m	12.69	60 25.91	18 11.95
Biotestsjön	Biotestsjö nordost	1991	12	11	Vattentemperatur	0.3m	12.6	60 25.91	18 11.95
Biotestsjön	Biotestsjö nordost	1991	12	12	Vattentemperatur	0.3m	11.93	60 25.91	18 11.95
Biotestsjön	Biotestsjö nordost	1991	12	13	Vattentemperatur	0.3m	12.08	60 25.91	18 11.95
Biotestsjön	Biotestsjö nordost	1991	12	14	Vattentemperatur	0.3m	12.1	60 25.91	18 11.95
Biotestsjön	Biotestsjö nordost	1991	12	15	Vattentemperatur	0.3m	12.43	60 25.91	18 11.95
Biotestsjön	Biotestsjö nordost	1991	12	16	Vattentemperatur	0.3m	12.69	60 25.91	18 11.95
Biotestsjön	Biotestsjö nordost	1991	12	17	Vattentemperatur	0.3m	12.1	60 25.91	18 11.95
Biotestsjön	Biotestsjö nordost	1991	12	18	Vattentemperatur	0.3m	11.66	60 25.91	18 11.95
Biotestsjön	Biotestsjö nordost	1991	12	19	Vattentemperatur	0.3m	12.06	60 25.91	18 11.95
Biotestsjön	Biotestsjö nordost	1991	12	20	Vattentemperatur	0.3m	11.67	60 25.91	18 11.95
Biotestsjön	Biotestsjö nordost	1991	12	21	Vattentemperatur	0.3m	11.47	60 25.91	18 11.95
[truncated: 61,405 more rows]
