# Supplementary material for: Experimental evidence of gradual size‐dependent shifts in body size and growth of fish in response to warming
Source: Glob Chang Biol. 2019 Apr 29;25(7):2285–95. doi: 10.1111/gcb.14637 (PMC6850025; doi:10.1111/gcb.14637)
Supplement: Supplementary file 1 [file GCB-25-2285-s001.zip › Rscript_Temp_opt_Huss_etal_2019.txt]

#%%%%%%%%%%%%%%%%%%%%%%%%%%%%%%%%%%%%%%%%%%%%%%%%%%%%%%%%%%%%%%%%%%%%%%%%%%%%%%%%%%%%
# 2019.03.06: Max Lindmark
#
# - Figure of allometric scaling of optimum temperature for growth and example 
# daily water temperature in Forsmark and the Biotest Huss et al 2019 GCB.
# 
# A. Load up libraries
#
# B. Generate net biomass production from DEB model
#
# C. Summarize and plot temperature data
#
# D. Combine in single plot
#
#%%%%%%%%%%%%%%%%%%%%%%%%%%%%%%%%%%%%%%%%%%%%%%%%%%%%%%%%%%%%%%%%%%%%%%%%%%%%%%%%%%%%

#======== A. LOAD LIBRARIES ========
rm(list = ls())

#-- Load packages
# install.packages("tidyverse")
# install.packages("plotrix")
# install.packages("GridExtra")
# install.packages("chron")

# *--update package versions if needed!--* 
# packageVersion("chron")
library(tidyverse) # v. 1.2.1
library(plotrix)   # v. 3.7.2
library(GridExtra) # v. 0.0.1
library(chron)     # v. 2.3.52


#======== B. SIZE AND TEMPERATURE DEPENDENT NET BIOMASS PRODUCTION ========
#-- Generate data on size and temperature dependent metabolism, attack rate, handling time and calculate net biomass production for differet size classes in different temperatures, as in Ohlberger et al 2011. Assuming Holling type II functional response. See Appendix of Huss et al 2019 GCB.

#-- Create a data of sizes and temperatures for calculations of individual level rates
temp <- seq(from= 5, to= 35, by= 0.1) 
mass <- seq(from= 0, to= 450, by= 0.1)

perch <- data.frame(expand.grid(temp= temp, mass= mass))
#perch$mass <- 0.01*perch$L^3.08 # Length-weight relationship: http://www.fishbase.se/summary/358

perch$L <- exp(-(log(0.01)/3.08)+(log(perch$mass)/3.08)) # fishbase
plot(perch$L ~ perch$mass)

perch$zp <- 2 # Zooplankton individuals/L. We need a resource density to calculate energy intake, but it doesn't affect the temperature at optimum growth or how that changes with size

#-- Metabolism
m_vartheta <- 2 # Allometric scalar of Qm: K&T 1992
m_theta <- 0.073 # Allometric exponent of Qm: K&T 1992
m_gam_max <- 36.5 # Allometric scalar of Tmax: 35 in K&T 1992, changed in Ohlberger 2011
m_gam_opt <- 32.0 # Allometric scalar of Topt: K&T 1992
m_nu_max <- -0.013 # Allometric exponent of Tmax: K&T 1992 
m_nu_opt <- -0.029 # Allometric exponent of Topt: K&T 1992

perch$mQ <- m_vartheta*perch$mass^m_theta
perch$mT_max <- m_gam_max*perch$mass^m_nu_max
perch$mT_opt <- m_gam_opt*perch$mass^m_nu_opt

perch$mV <- (perch$mT_max-perch$temp)/(perch$mT_max-perch$mT_opt)   
perch$mY <- (perch$mT_max-perch$mT_opt+2)*log(perch$mQ)                   
perch$mW <- (perch$mT_max-perch$mT_opt)*log(perch$mQ)

perch$mX <- (perch$mW^2)*((1+(1+(40/perch$mY))^0.5)^2)*(1/400) 
perch$rm <- ((perch$mV^perch$mX)*exp(perch$mX*(1-perch$mV)))*1.804 # Adjustment factor, Ohlberger et al 2011

#plot(perch$rm ~ perch$temp)

p1 <- 0.033 # Allometric scalar of metabolism: Claessen
p2 <- 0.77 # Allometric exponent of metabolism: Claessen 

perch$R <- (p1*(perch$mass^p2)*perch$rm)

#-- Food intake
a_vartheta <- 2.8 # Allometric scalar of Qa: K&T 1992
a_theta <- 0.072 # Allometric exponent of Qa: K&T 1992
a_gam_max <- 32 # Allometric scalar of Tmax: K&T 1992
a_gam_opt <- 28 # Allometric scalar of Topt: K&T 1992
a_nu_max <- -0.029 # Allometric exponent of Tmax: K&T 1992 
a_nu_opt <- -0.043 # Allometric exponent of Topt: K&T 1992

perch$aQ <- a_vartheta*(perch$mass)^a_theta
perch$aT_opt <- a_gam_opt*(perch$mass)^a_nu_opt
perch$aT_max <- a_gam_max*(perch$mass)^a_nu_max

perch$aV <- (perch$aT_max-perch$temp)/(perch$aT_max-perch$aT_opt)   
perch$aY <- (perch$aT_max-perch$aT_opt+2)*log(perch$aQ)                   
perch$aW <- (perch$aT_max-perch$aT_opt)*log(perch$aQ)

perch$aX <- (perch$aW^2)*((1+(1+(20/perch$aY))^0.5)^2)*(1/200) 
perch$ra <- ((perch$aV^perch$aX)*exp(perch$aX*(1-perch$aV)))*1.675 # Adjustment factor, Ohlberger et al 2011

#-- Handling time
Eps1 <- 5 # Allometric scalar of handling: Claessen
Eps2 <- -0.8 # Allometric exponent of handling: Claessen
perch$H <- (Eps1*perch$mass^Eps2)*(1/perch$ra)

#-- Attack rate
alpha <- 0.62 # Allometric exponent of planktivory: Claessen; 0.62
w_opt <- 8.2 # Optimal forager size: Claessen
Â <- 30000 # Maximum zooplankton attack rate
perch$A_z <- (Â*((perch$mass/w_opt)*exp(1-perch$mass/w_opt))^alpha)*perch$ra

#-- Encounter rate
perch$Encount <- perch$A_z*perch$zp*3e-05 # Ohlberger 2011

#-- Intake rate
perch$Intake <- perch$Encount/(1+perch$H*perch$Encount)

#-- Acquired energy
perch$Energy <- 0.61*perch$Intake

#-- Acquired energy per unit mass
perch$Energy_m <- perch$Energy/perch$mass

#-- Explore unimodal growth curves
#plot(Energy_m~temp, data=perch)

# Plot net biomass production for three sizes

pal <- c("#ca0020","#f4a582","#92c5de","#0571b0")

perch %>% 
      filter(mass %in% c(0.1, 1, 10)) %>%
             ggplot(., aes(temp, Energy_m, colour = factor(mass))) +
             xlim(10, 33) +
             geom_line(size=3) +
             
             scale_color_manual(values = c(pal[2], pal[4], "gray70"), name="Mass [g]") +
             labs(y = "Net biomass production [g/g/day]", 
                  x = expression(paste("Temperature [", degree*C, "]"))) +
             theme(aspect.ratio=1,
                   strip.background = element_blank(),
                   strip.text.x = element_blank(), 
                   axis.text = element_text(size=25),
                   axis.title = element_text(size=25),
                   panel.background = element_blank(),
                   axis.line = element_line(colour = "black"),
                   legend.text = element_text(size = 25),
                   legend.position=c(0.2, 0.9),
                   legend.key.size = unit(1, 'lines'),
                   legend.text.align = 0,
                   legend.key = element_blank(),
                   legend.title = element_text(size = 25)) 
             
# Select only useful columns, filter out row with highest biomassproduction per mass. We will later use those temperatures.
df <- perch %>% 
            select(temp, mass, L, Energy_m) %>%
            group_by(mass) %>% 
            top_n(1, Energy_m)
      
head(df)

#-- Test if the subset in df correctly captures the temperature at maximum growth by comparing it to the above figure
df %>% 
   filter(mass %in% c(0.1, 1, 10)) %>%
          ggplot(., aes(temp, Energy_m, colour = factor(mass))) +
          xlim(0, 35) +
          geom_point(size=3) 
      
#-- The final plot is in the end of the script
      
      
#======== C. TEMPERATURE DATA ========
#-- Read in temperature data. Change the path based on where you store your data!
temp_dat <- read.csv("//storage-og.slu.se/home$/mxli0002/My Documents/Max SLU/Papers/Biotest_gradual/conceptual figure/Rscript_tempdata_optimumcurves_Fig2_Hussetal2018/BT_FM_Ön_Utlopp_daily_average_temp_86_04.csv", header=T, sep=";")

# Medelvärde means "mean" in Swedish****
head(temp_dat)
str(temp_dat)

temp_dat$Dag_n <- as.numeric(temp_dat$Dag)
temp_dat$Dag_n <- as.numeric(temp_dat$Dag)

#-- Plot depth stations
temp_dat %>% 
         filter(Lokal %in% c("Ön", "Utlopp från Biotestsjön")) %>%
         ggplot(. , aes(Dag_n, Vertikal, colour = Lokal)) +
         geom_point() + 
         facet_wrap(~År)
           
#-- Plot instead with year on x, if it's sampled on year it is there the whole year
#-- Then select depths. Start from 1989 as that's when we have overlapping year
temp_dat %>% 
         filter(Lokal %in% c("Ön", "Utlopp från Biotestsjön") &
                År > 1988) %>%
         ggplot(., aes(Vertikal, fill = Lokal)) +
         geom_bar() + 
         facet_wrap(~År)

#-- Plot depth stations without stations deeper than 1.5 as they are not in FM and shallower than 1 m, which are not in BT!
temp_dat %>% 
         filter(Lokal %in% c("Ön", "Utlopp från Biotestsjön") &
                År > 1988 &
                Vertikal %in% c("1.0m","1.3 m","1.5m")) %>%
         ggplot(., aes(Vertikal, fill = Lokal)) +
         geom_bar() + 
         facet_wrap(~År)
           
#-- Plot yearly temperatures (not separating by month here...)
temp_dat %>% 
         filter(Lokal %in% c("Ön", "Utlopp från Biotestsjön") &
                År > 1988 &
                Vertikal %in% c("1.0m","1.3 m","1.5m")) %>%
         ggplot(., aes(Dag_n, Medelvärde, colour = Lokal)) +
         geom_point() + 
         facet_wrap(~År)

temp_dat %>% 
         filter(Lokal %in% c("Ön", "Utlopp från Biotestsjön") &
                År > 1988 &
                Vertikal %in% c("1.0m","1.3 m","1.5m")) %>%
         ggplot(., aes(Dag_n, Medelvärde, colour = factor(År))) +
         geom_point() + 
         facet_wrap(~Lokal)
           
temp_dat_s <- temp_dat %>%
               filter(Lokal %in% c("Ön", "Utlopp från Biotestsjön") &
                      År > 1988 &
                      Vertikal %in% c("1.0m","1.3 m","1.5m")) 
           
#-- Calculate Julian day based on month and day in month:
temp_dat_s$År <- as.numeric(temp_dat_s$År)
temp_dat_s$Mån <- as.numeric(temp_dat_s$Mån)

max(temp_dat_s$År)
min(temp_dat_s$År)

temp_dat_s$Julian_day <- NA

for(i in sort(unique(temp_dat_s$År))) {

    temp_dat_s$Julian_day <- ifelse(temp_dat_s$År == i, 
                                    julian(temp_dat_s$Mån, temp_dat_s$Dag, temp_dat_s$År,
                                    origin = c(month = 1, day = 0, year = i)),
                                    temp_dat_s$Julian_day)
}

max(temp_dat_s$Julian_day)

# Testing: march 15 1996 vs 1997 (leap year)
31+29+15
31+28+15
subset(temp_dat_s, Mån == 3 & År == 1996 & Dag_n == 15)$Julian_day
subset(temp_dat_s, Mån == 3 & År == 1997 & Dag_n == 15)$Julian_day

# Testing january
subset(temp_dat_s, Mån == 1 & År == 1996 & Dag_n == 15)$Julian_day

#-- Plot again with Julian day on x
temp_dat_s %>% 
            ggplot(., aes(Julian_day, Medelvärde, colour = factor(År))) +
            geom_point() + 
            facet_wrap(~Lokal)
            
# With numeric year
temp_dat_s %>% 
            ggplot(., aes(Julian_day, Medelvärde, colour = År)) +
            geom_jitter(alpha=0.2) + 
            facet_wrap(~Lokal)
            
temp_dat_s %>% 
            ggplot(., aes(Julian_day, Medelvärde, colour = factor(Lokal))) +
            geom_point() + 
            facet_wrap(~År)         

#-- Filter out 1989, 2003 and 2004 as well...
temp_dat_s %>% 
            filter(År < 2003 & År > 1988) %>% 
            ggplot(., aes(Julian_day, Medelvärde, colour = factor(Lokal))) +
            geom_point() + 
            facet_wrap(~År)
            
#-- Calculate mean and standard deviation of temperature per year across the time series
# Plot mean
temp_dat_s %>% 
            filter(År < 2003 & År > 1988) %>% 
            group_by(Lokal, Julian_day) %>%
            summarize(mean(Medelvärde), sd(Medelvärde)) %>%
            ggplot(., aes(Julian_day, `mean(Medelvärde)`, colour = factor(Lokal))) +
            geom_line(size=3)

# Plot standard deviation 
temp_dat_s %>% 
            filter(År < 2003 & År > 1988) %>% 
            group_by(Lokal, Julian_day) %>%
            summarize(mean(Medelvärde), sd(Medelvärde)) %>%
            ggplot(., aes(Julian_day, `sd(Medelvärde)`, colour = factor(Lokal))) +
            geom_point(size=1)
            
# Plot sample size to see rougly how many days don't have standard deviation estimates
temp_dat_s %>% 
            filter(År < 2003 & År > 1988) %>% 
            group_by(Lokal, Julian_day) %>%
            summarize(count = n()) %>%
            ggplot(., aes(count, fill = factor(Lokal))) +
            geom_bar(size=1)
            
#-- Save as data frame and use for plotting below
temp_dat_plot  <- temp_dat_s %>% 
                  filter(År < 2003 & År > 1988) %>% 
                  group_by(Lokal, Julian_day) %>%
                  summarize(mean(Medelvärde), sd(Medelvärde))

#-- Testing if summarized data frame is correct
test <- temp_dat_s %>% 
        filter(År < 2003 & År > 1988 & Mån == 1 & Dag == 1 & Lokal == "Utlopp från Biotestsjön")
        
head(temp_dat_plot)  
mean(test$Medelvärde)[1] # should equal the first element in the above line

# Note this isn't an exact test since Julian day doesn't always equal month + day after February for all years
test <- temp_dat_s %>% 
        filter(År < 2003 & År > 1988 & Lokal == "Ön" & Mån == 9 & Dag == 7)

mean(test$Medelvärde)
head(subset(temp_dat_plot, Lokal == "Ön" & Julian_day == 251)) 

# Checking why there are NA's... Too few samples - can't calculate variation'!
test2 <- subset(temp_dat_plot, is.na(`sd(Medelvärde)`))  

test3 <- temp_dat_s %>% 
         filter(Julian_day == 91 & Lokal == "Ön")


#======== D. COMBINE IN SINGLE PLOT ========

pal <- c("tomato3","#0571b0")

#-- Plot the temperature-optimum for growth as a function of size
p0 <- 
  ggplot(df, aes(L, temp)) + 
  geom_line(size=2, colour="grey30") +
  labs(x = "Length [cm]", 
       y = expression(paste("Temperature at optimum growth [", degree*C, "]"))) +
  scale_y_continuous(breaks = seq(0, 30, by = 3), limits = c(15,30)) +
  scale_x_continuous(breaks = seq(0, 36, by = 6)) +
  ggtitle("(b)") +
  geom_segment(y = 23.85, yend = 23.85, x = 15, xend = 0,
               size = 1, color = "grey50", linetype = 2) +
  geom_segment(y = 26.3, yend = 26.3, x = 7, xend = 0,
               size = 1, color = "grey50", linetype = 2) +
  geom_segment(y = 0, yend = 23.85, x = 15, xend = 15,
               size = 1, color = "grey50", linetype = 2) +
  geom_segment(y = 0, yend = 26.3, x = 7, xend = 7,
               size = 1, color = "grey50", linetype = 2) +
  theme(aspect.ratio=1,
        strip.background = element_blank(),
        strip.text.x = element_blank(), 
        axis.text = element_text(size=14),
        axis.title = element_text(size=14),
        panel.background = element_blank(),
        axis.line = element_line(colour = "black"),
        legend.text = element_text(size = 14),
        legend.title = element_blank(),
        legend.position = c(0.2, 0.9),
        legend.key.size = unit(1, 'lines'),
        legend.text.align = 0,
        legend.key = element_blank(),
        plot.title = element_text(lineheight=.8, face="bold"))

#-- Plot the mean observed temperature + shaded standard deviation in BT and FM as a function of Julian day
p1 <- temp_dat_plot %>% 
      filter(Julian_day < 300 & Julian_day > 120) %>%
      ggplot(., aes(Julian_day, `mean(Medelvärde)`, colour=Lokal)) +
             scale_color_manual(values=pal,
                                labels = c("Biotest", "Reference")) +
             scale_fill_manual(values=pal,
                               guide=FALSE) +
             geom_ribbon(aes(ymin = `mean(Medelvärde)` - `sd(Medelvärde)`,
                         ymax = `mean(Medelvärde)` + `sd(Medelvärde)`,
                         fill = Lokal),
                         alpha = 0.15, colour = NA) +
             scale_y_continuous(breaks = seq(0, 30, by = 3), limits = c(15,30)) +
             geom_line(size=1.5) +    
             labs(x = "Julian Day", 
                  y = expression(paste("Observed temperature [", degree*C, "]"))) +
             geom_hline(yintercept = c(26.3, 23.85), size = 1, 
                        color = "grey50", linetype = 2) +
             ggtitle("(a)") +
             theme(aspect.ratio = 1,
                   strip.background = element_blank(),
                   strip.text.x = element_blank(), 
                   axis.text = element_text(size=14),
                   axis.title = element_text(size=14),
                   panel.background = element_blank(),
                   axis.line = element_line(colour = "black"),
                   legend.text = element_text(size = 14),
                   legend.title = element_blank(),
                   legend.position = c(0.25, 0.9),
                   legend.key.size = unit(1, 'lines'),
                   legend.text.align = 0,
                   legend.key = element_blank(),
                   plot.title = element_text(lineheight=.8, face="bold"))

final_plot <- grid.arrange(p1, p0, ncol=2)

ggsave("Fig2_test.tiff", plot = final_plot, scale = 1, dpi = 300, width = 7, height = 7, path = "//storage-og.slu.se/home$/mxli0002/My Documents/Max SLU/Papers/Biotest_gradual/conceptual figure/Rscript_tempdata_optimumcurves_Fig2_Hussetal2018")
    
    
    
    
